# Supplementary material for: Dynamic Covalent Radical Recombination for the Assembly of Tuneable Responsive Porous Organic Cages
Source: Angew Chem Int Ed Engl. 2026 May 9;65(26):e7638565. doi: 10.1002/anie.7638565 (PMC13285465; doi:10.1002/anie.7638565)
Supplement: Supplementary file 2 — Supporting File 2: anie72547‐sup‐0002‐cif.zip. [file ANIE-65-e7638565-s002.zip]

Archive with 2 entries (1 files):
- anie72547-sup-0002-cif/
- anie72547-sup-0002-cif/N4_2.cif
