# Supplementary material for: Dynamic Covalent Radical Recombination for the Assembly of Tuneable Responsive Porous Organic Cages
Source: Angew Chem Int Ed Engl. 2026 May 9;65(26):e7638565. doi: 10.1002/anie.7638565 (PMC13285465; doi:10.1002/anie.7638565)
Supplement: Supplementary file 2 — Supporting File 2: anie72547‐sup‐0002‐cif.zip. [file ANIE-65-e7638565-s002.zip › anie72547-sup-0002-cif/N4_2.cif]

data_tri4
_audit_creation_date               2025-12-12
_audit_creation_method
;
Olex2 1.5
(compiled 2025.07.13 svn.rb7424aed for OlexSys, GUI svn.r7314)
;
_shelx_SHELXL_version_number       '2018/3'
loop_
  _audit_author_name
  _audit_author_email
  _audit_author_address
 'Wada, Y.' yuki.wada@chem.sci.isct.ac.jp
;
Institute of Science Tokyo
Department of Chemistry
2-12-1 NE-4 Ookayama, Meguro-ku
Tokyo
152-8550
Japan
;

_audit_contact_author_address      ?
_audit_contact_author_email        ?
_audit_contact_author_name         ''
_audit_contact_author_phone        ?
_publ_contact_author_id_orcid      ?
_publ_section_references
;
Dolomanov, O.V., Bourhis, L.J., Gildea, R.J, Howard, J.A.K. & Puschmann, H.
 (2009), J. Appl. Cryst. 42, 339-341.

Sheldrick, G.M. (2015). Acta Cryst. A71, 3-8.

Sheldrick, G.M. (2015). Acta Cryst. C71, 3-8.
;
_chemical_name_common              ?
_chemical_name_systematic          ?
_chemical_formula_moiety           '4.93(C4 H8 O), C168 H144.185 N36'
_chemical_formula_sum              'C187.72 H183.62 N36 O4.93'
_chemical_formula_weight           3022.81
_chemical_melting_point            ?
loop_
  _atom_type_symbol
  _atom_type_description
  _atom_type_scat_dispersion_real
  _atom_type_scat_dispersion_imag
  _atom_type_scat_source
 'C' 'C' 0.0036 0.0018 'International Tables Vol C Tables 4.2.6.8 and 6.1.1.4'
 'H' 'H' 0.0000 0.0000 'International Tables Vol C Tables 4.2.6.8 and 6.1.1.4'
 'N' 'N' 0.0070 0.0037 'International Tables Vol C Tables 4.2.6.8 and 6.1.1.4'
 'O' 'O' 0.0123 0.0069 'International Tables Vol C Tables 4.2.6.8 and 6.1.1.4'

_shelx_space_group_comment
;
The symmetry employed for this shelxl refinement is uniquely defined
by the following loop, which should always be used as a source of
symmetry information in preference to the above space-group names.
They are only intended as comments.
;
_space_group_crystal_system        'monoclinic'
_space_group_IT_number             14
_space_group_name_H-M_alt          'P 1 21/c 1'
_space_group_name_Hall             '-P 2ybc'
loop_
  _space_group_symop_operation_xyz
 'x, y, z'
 '-x, y+1/2, -z+1/2'
 '-x, -y, -z'
 'x, -y-1/2, z-1/2'

_cell_length_a                     22.173(6)
_cell_length_b                     22.947(4)
_cell_length_c                     40.895(8)
_cell_angle_alpha                  90
_cell_angle_beta                   104.848(4)
_cell_angle_gamma                  90
_cell_volume                       20113(8)
_cell_formula_units_Z              4
_cell_measurement_reflns_used      14278
_cell_measurement_temperature      95.00
_cell_measurement_theta_max        25.0702
_cell_measurement_theta_min        0.4297
_shelx_estimated_absorpt_T_max     0.997
_shelx_estimated_absorpt_T_min     0.995
_exptl_absorpt_coefficient_mu      0.070
_exptl_absorpt_correction_T_max    ?
_exptl_absorpt_correction_T_min    ?
_exptl_absorpt_correction_type     ?
_exptl_absorpt_process_details     ?
_exptl_absorpt_special_details     ?
_exptl_crystal_colour              colourless
_exptl_crystal_colour_primary      colourless
_exptl_crystal_density_diffrn      0.998
_exptl_crystal_density_meas        ?
_exptl_crystal_density_method      ?
_exptl_crystal_description         block
_exptl_crystal_F_000               6405
_exptl_crystal_size_max            0.075
_exptl_crystal_size_mid            0.075
_exptl_crystal_size_min            0.05
_exptl_transmission_factor_max     ?
_exptl_transmission_factor_min     ?
_diffrn_reflns_av_R_equivalents    0.0463
_diffrn_reflns_av_unetI/netI       0.0510
_diffrn_reflns_Laue_measured_fraction_full  0.901
_diffrn_reflns_Laue_measured_fraction_max  0.901
_diffrn_reflns_limit_h_max         22
_diffrn_reflns_limit_h_min         -21
_diffrn_reflns_limit_k_max         24
_diffrn_reflns_limit_k_min         -24
_diffrn_reflns_limit_l_max         44
_diffrn_reflns_limit_l_min         -43
_diffrn_reflns_number              84552
_diffrn_reflns_point_group_measured_fraction_full  0.901
_diffrn_reflns_point_group_measured_fraction_max  0.901
_diffrn_reflns_theta_full          25.042
_diffrn_reflns_theta_max           25.042
_diffrn_reflns_theta_min           1.003
_diffrn_ambient_temperature        95.00
_diffrn_detector_area_resol_mean   ?
_diffrn_measured_fraction_theta_full  0.901
_diffrn_measured_fraction_theta_max  0.901
_diffrn_measurement_device_type    'KEK BL-5A'
_diffrn_measurement_method         'omega scan'
_diffrn_radiation_type             synchrotron
_diffrn_radiation_wavelength       0.750
_diffrn_source                     'Multipole Wiggler'
_reflns_Friedel_coverage           0.000
_reflns_Friedel_fraction_full      .
_reflns_Friedel_fraction_max       .
_reflns_number_gt                  12128
_reflns_number_total               27279
_reflns_special_details
;
 Reflections were merged by SHELXL according to the crystal
 class for the calculation of statistics and refinement.
 
 _reflns_Friedel_fraction is defined as the number of unique
 Friedel pairs measured divided by the number that would be
 possible theoretically, ignoring centric projections and
 systematic absences.
;
_reflns_threshold_expression       'I > 2\s(I)'
_computing_cell_refinement         XDS
_computing_data_collection         'KEK Unified Graphical User Interface (UGUI)'
_computing_data_reduction          XDS
_computing_molecular_graphics      'Olex2 1.5 (Dolomanov et al., 2009)'
_computing_publication_material    'Olex2 1.5 (Dolomanov et al., 2009)'
_computing_structure_refinement    'SHELXL 2018/3 (Sheldrick, 2015)'
_computing_structure_solution      'SHELXT  (Sheldrick, 2015)'
_refine_diff_density_max           0.806
_refine_diff_density_min           -0.308
_refine_diff_density_rms           0.078
_refine_ls_extinction_coef         .
_refine_ls_extinction_method       none
_refine_ls_goodness_of_fit_ref     1.301
_refine_ls_hydrogen_treatment      constr
_refine_ls_matrix_type             full
_refine_ls_number_parameters       2600
_refine_ls_number_reflns           27279
_refine_ls_number_restraints       5580
_refine_ls_R_factor_all            0.2018
_refine_ls_R_factor_gt             0.1380
_refine_ls_restrained_S_all        1.231
_refine_ls_shift/su_max            0.001
_refine_ls_shift/su_mean           0.000
_refine_ls_structure_factor_coef   Fsqd
_refine_ls_weighting_details      
 'w=1/[\s^2^(Fo^2^)+(0.2000P)^2^] where P=(Fo^2^+2Fc^2^)/3'
_refine_ls_weighting_scheme        calc
_refine_ls_wR_factor_gt            0.3873
_refine_ls_wR_factor_ref           0.4245
_refine_special_details            
;
The structure contains solvent-accessible voids occupied by highly disordered
 solvent molecules that could not be modeled satisfactorily with discrete 
atomic positions. The contribution of this diffuse solvent electron density 
was treated using the SQUEEZE procedure as implemented in PLATON. The SQUEEZE 
procedure removed 839 electrons per unit cell from a total solvent-accessible
 void volume of 3319 A3. The reported molecular formula, formula weight, 
F(000), and density do not include the contribution from the squeezed solvent.
;

_olex2_refinement_description
;
1. Fixed Uiso
 At 1.2 times of:
  All C(H) groups, All C(H,H) groups, All C(H,H,H,H) groups
 At 1.5 times of:
  All C(H,H,H) groups
2. Shared sites
{C152, C1P}
{C1Q, C154}
{C156, C1N}
{C1O, C158}
3. Restrained distances
 C6B-C7B
 1.5 with sigma of 0.02
 C5A-C4A
 1.5 with sigma of 0.02
 C123-C121
 2.4 with sigma of 0.02
 C6A-C5A
 1.6 with sigma of 0.02
 C5B-C4B
 1.5 with sigma of 0.02
 C5B-C6B
 1.6 with sigma of 0.02
 C5B-C37B
 1.5 with sigma of 0.02
 C6A-C31A
 1.5 with sigma of 0.02
 C33B-C6B
 1.5 with sigma of 0.02
 C5A-C35A
 1.5 with sigma of 0.02
 C5A-C3A
 2 with sigma of 0.02
 C5B-C11
 2.5 with sigma of 0.02
 C5B-C3B
 2.5 with sigma of 0.02
 C8A-C6A
 2.5 with sigma of 0.02
 C6A-C12A
 2.5 with sigma of 0.02
 C6B-C12B
 2.5 with sigma of 0.02
 C8B-C6B
 2.5 with sigma of 0.02
 N34B-C33B
 1.1 with sigma of 0.02
 N34B-C6B
 2.4 with sigma of 0.02
 C31B-C35A
 1.1 with sigma of 0.02
 C31B-C6B
 1.5 with sigma of 0.02
 C3A-C5A
 2.5 with sigma of 0.02
 C5A-C27
 2.5 with sigma of 0.02
 C31B-N32B = N36A-C35A
 1.1 with sigma of 0.02
 C35A-C5A = C31B-C6B
 1.4 with sigma of 0.02
 C6B-N32B = N36A-C5A
 2.5 with sigma of 0.02
 C31A-C6A
 1.4 with sigma of 0.02
 C31A-N32A
 1.1 with sigma of 0.02
 C6A-C33A
 1.4 with sigma of 0.02
 C33A-N34A
 1.1 with sigma of 0.02
 C6A-C7A
 1.4 with sigma of 0.02
 C6B-C31B
 1.4 with sigma of 0.02
 C6B-C33B
 1.4 with sigma of 0.02
 C31B-N32B = C33B-N34B
 1.1 with sigma of 0.02
 C35B-C5B = C5B-C37B
 1.4 with sigma of 0.02
 N38B-C37B = C35B-N36B
 1.1 with sigma of 0.02
 N32B-C31B = C33B-N34B
 1.1 with sigma of 0.02
 C33B-C6B = C6B-C31B
 1.4 with sigma of 0.02
 C7B-C6B
 1.4 with sigma of 0.02
 C7A-C6A
 1.4 with sigma of 0.02
 C33A-C31A = C37B-C35B = C37A-C35A = C31B-C33B
 2.4 with sigma of 0.02
 C37B-C33B = C31B-C35B = C35A-C31A = C33A-C37A
 3 with sigma of 0.02
 C5A-N38A
 2.5 with sigma of 0.02
 C6A-N34A
 2.5 with sigma of 0.02
 C6A-N32A
 2.5 with sigma of 0.02
 N36B-C5B
 2.5 with sigma of 0.02
 N38B-C5B
 2.6 with sigma of 0.02
 C37A-C5A
 1.4 with sigma of 0.02
 N38A-C37A
 1.1 with sigma of 0.02
 N38B-C37B
 1.1 with sigma of 0.02
 C37B-C5B
 1.4 with sigma of 0.02
 C5B-N38B
 2.5 with sigma of 0.02
 C12A-C33A = C31A-C8A
 2.8 with sigma of 0.02
 C35A-C3A = C27-C37A
 2.8 with sigma of 0.02
 C5A-N36A
 2.5 with sigma of 0.02
 C12S-C15S
 2.5 with sigma of 0.02
4. Restrained planarity
 C4A, C3A, C2A, C40A, C27
 with sigma of 0.1
 C4A, C3A, C2A, C1A, C40A, C27, C5A
 with sigma of 0.1
 C4B, C3B, C2B, C1B, C40B, C11, C5B
 with sigma of 0.1
 C6A, C31A, N32A, C33A, N34A
 with sigma of 0.1
 C5B, C35B, N36B, C37B, N38B
 with sigma of 0.1
 C6B, C31B, N32B, C33B, N34B
 with sigma of 0.1
 C6B, C7B, C8B, C9B, C10B, C11B, C12B
 with sigma of 0.1
 C6A, C10A, C9A, C8A, C7A, C12A, C11A
 with sigma of 0.1
 C5A, C5B, C35B, N36B
 with sigma of 0.1
5. Uiso/Uaniso restraints and constraints
All non-hydrogen atoms have similar U: within 2A with sigma of 0.04 and sigma
for terminal atoms of 0.08 within 2A
Uanis(C152) = Uanis(N153) = Uanis(C158) = Uanis(N159) = Uanis(C1O) = Uanis(N3)
= Uanis(C1P) = Uanis(N4) = Uanis(C154) = Uanis(N155) = Uanis(C156) =
Uanis(N157) = Uanis(C1N) = Uanis(N1) = Uanis(C1Q) = Uanis(N5)
Uanis(C152) = Uanis(C1P)
Uanis(C1Q) = Uanis(C154)
Uanis(C156) = Uanis(C1N)
Uanis(C1O) = Uanis(C158)
6. Rigid body (RIGU) restrains
 All non-hydrogen atoms
 with sigma for 1-2 distances of 0.004 and sigma for 1-3 distances of 0.004
7. Others
 Sof(H13A)=Sof(C4B)=Sof(C3B)=Sof(H3B)=Sof(C2B)=Sof(H2B)=Sof(C1B)=Sof(C40B)=
 Sof(H40B)=Sof(C11)=Sof(H11)=Sof(C5B)=Sof(C6B)=Sof(C7B)=Sof(C8B)=Sof(H8B)=
 Sof(C9B)=Sof(H9BA)=Sof(C10B)=Sof(C11B)=Sof(H11M)=Sof(C12B)=Sof(H12O)=Sof(N13B)=
 Sof(C14B)=Sof(C15B)=Sof(C16B)=Sof(N17B)=Sof(C18B)=Sof(C19B)=Sof(H19D)=
 Sof(H19E)=Sof(C20B)=Sof(H20B)=Sof(C21B)=Sof(H21A)=Sof(H21B)=Sof(H21C)=
 Sof(C22B)=Sof(C23B)=Sof(H23B)=Sof(H23C)=Sof(C24B)=Sof(H24D)=Sof(H24E)=
 Sof(H24F)=Sof(C25B)=Sof(H25C)=Sof(H25D)=Sof(C26B)=Sof(H26D)=Sof(H26E)=
 Sof(H26F)=Sof(C27B)=Sof(C28B)=Sof(H28C)=Sof(H28D)=Sof(C29B)=Sof(H29D)=
 Sof(H29E)=Sof(H29F)=Sof(C30B)=Sof(H30D)=Sof(H30E)=Sof(H30F)=Sof(C31B)=
 Sof(N32B)=Sof(C33B)=Sof(N34B)=Sof(C35B)=Sof(N36B)=Sof(C37B)=Sof(N38B)=1-FVAR(1)
 Sof(C17A)=Sof(C16A)=Sof(C15A)=Sof(C14A)=Sof(C27A)=Sof(H139)=Sof(C4A)=Sof(C3A)=
 Sof(H3A)=Sof(C2A)=Sof(H2A)=Sof(C1A)=Sof(C40A)=Sof(H40A)=Sof(C27)=Sof(H27)=
 Sof(C5A)=Sof(C6A)=Sof(C10A)=Sof(C9A)=Sof(H9AA)=Sof(C8A)=Sof(H8A)=Sof(C7A)=
 Sof(C12A)=Sof(C11A)=Sof(H11L)=Sof(N13A)=Sof(C18A)=Sof(H18A)=Sof(H18B)=
 Sof(C19A)=Sof(H19A)=Sof(H19B)=Sof(H19C)=Sof(N20A)=Sof(C21A)=Sof(C22A)=
 Sof(H22A)=Sof(C23A)=Sof(H23A)=Sof(C24A)=Sof(H24A)=Sof(H24B)=Sof(H24C)=
 Sof(C25A)=Sof(H25A)=Sof(H25B)=Sof(C26A)=Sof(H26A)=Sof(H26B)=Sof(H26C)=
 Sof(C28A)=Sof(H28A)=Sof(H28B)=Sof(C29A)=Sof(H29A)=Sof(H29B)=Sof(H29C)=
 Sof(C30A)=Sof(H30A)=Sof(H30B)=Sof(H30C)=Sof(C31A)=Sof(N32A)=Sof(C33A)=
 Sof(N34A)=Sof(C35A)=Sof(N36A)=Sof(C37A)=Sof(N38A)=FVAR(1)
 Sof(C7S)=Sof(H7SA)=Sof(H7SB)=Sof(C9S)=Sof(H9SA)=Sof(H9SB)=Sof(O6S)=Sof(C10S)=
 Sof(H10G)=Sof(H10H)=Sof(C8S)=Sof(H8SA)=Sof(H8SB)=FVAR(2)
 Sof(C27S)=Sof(H27A)=Sof(H27B)=Sof(C26S)=Sof(H26G)=Sof(H26H)=Sof(C30S)=
 Sof(H30G)=Sof(H30H)=Sof(O29S)=Sof(C28S)=Sof(H28E)=Sof(H28F)=FVAR(3)
 Sof(H34C)=Sof(H34D)=Sof(C39B)=Sof(H39D)=Sof(H39E)=Sof(H39F)=1-FVAR(4)
 Sof(H34A)=Sof(H34B)=Sof(C39A)=Sof(H39A)=Sof(H39B)=Sof(H39C)=FVAR(4)
 Sof(C154)=Sof(C156)=Sof(C158)=Sof(C13A)=Sof(C2)=Sof(H2C)=Sof(H2D)=Sof(C1C)=
 Sof(H1CA)=Sof(C1D)=Sof(C1E)=Sof(H1E)=Sof(C1F)=Sof(H1F)=Sof(C1G)=Sof(C20A)=
 Sof(C1H)=Sof(C1I)=Sof(H1I)=Sof(C1J)=Sof(H1J)=Sof(C1K)=Sof(C1L)=Sof(H1L)=
 Sof(C1M)=Sof(H1M)=Sof(N1)=Sof(N3)=Sof(C1P)=Sof(N4)=Sof(N5)=1-FVAR(5)
 Sof(C13)=Sof(C14)=Sof(H14)=Sof(C15)=Sof(H15)=Sof(C16)=Sof(C17)=Sof(H17)=
 Sof(C18)=Sof(H18)=Sof(C19)=Sof(C20)=Sof(C21)=Sof(C22)=Sof(H22)=Sof(C23)=
 Sof(H23)=Sof(C24)=Sof(C25)=Sof(H25)=Sof(C26)=Sof(H26)=Sof(C152)=Sof(N153)=
 Sof(N155)=Sof(N157)=Sof(N159)=Sof(C1N)=Sof(C1O)=Sof(C1Q)=FVAR(5)
 Fixed Sof: C120(0.5) H12D(0.5) H12E(0.5) H12F(0.5) C143(0.5) H14A(0.5)
 H14B(0.5) H14C(0.5) H16H(0.5) H16I(0.5) H16F(0.5) H16G(0.5) O11S(0.75)
 C14S(0.75) H14I(0.75) H14J(0.75) C12S(0.75) H12P(0.75) H12Q(0.75) C15S(0.75)
 H15G(0.75) H15H(0.75) C13S(0.75) H13B(0.75) H13C(0.75) O21S(0.5) C23S(0.5)
 H23D(0.5) H23E(0.5) C24S(0.5) H24G(0.5) H24H(0.5) C22S(0.5) H22B(0.5)
 H22C(0.5) C25S(0.5) H25E(0.5) H25F(0.5) C18S(0.5) H18C(0.5) H18D(0.5)
 C17S(0.5) H17A(0.5) H17B(0.5) O16S(0.5) C20S(0.5) H20A(0.5) H20C(0.5)
 C19S(0.5) H19F(0.5) H19G(0.5) C155(0.6) H15I(0.6) H15J(0.6) C06B(0.6)
 H06A(0.6) H06B(0.6) C05D(0.6) H05A(0.6) H05B(0.6) O05F(0.6) C05Z(0.6)
 H05C(0.6) H05D(0.6)
8.a Secondary CH2 refined with riding coordinates:
 C2S(H2SA,H2SB), C4S(H4SA,H4SB), C5S(H5SA,H5SB), C3S(H3SA,H3SB), C9(H9A,H9B),
 C34(H34A,H34B), C34(H34C,H34D), C57(H57A,H57B), C86(H86A,H86B), C114(H11D,
 H11E), C126(H12J,H12K), C149(H14G,H14H), C160(H16A,H16B), C162(H16H,H16I),
 C162(H16F,H16G), C18A(H18A,H18B), C25A(H25A,H25B), C28A(H28A,H28B), C19B(H19D,
 H19E), C23B(H23B,H23C), C25B(H25C,H25D), C28B(H28C,H28D), C14S(H14I,H14J),
 C12S(H12P,H12Q), C15S(H15G,H15H), C13S(H13B,H13C), C7S(H7SA,H7SB), C9S(H9SA,
 H9SB), C10S(H10G,H10H), C8S(H8SA,H8SB), C23S(H23D,H23E), C24S(H24G,H24H),
 C22S(H22B,H22C), C25S(H25E,H25F), C18S(H18C,H18D), C17S(H17A,H17B), C20S(H20A,
 H20C), C19S(H19F,H19G), C155(H15I,H15J), C06B(H06A,H06B), C05D(H05A,H05B),
 C05Z(H05C,H05D), C27S(H27A,H27B), C26S(H26G,H26H), C30S(H30G,H30H), C28S(H28E,
 H28F), C2(H2C,H2D)
8.b Me refined with riding coordinates:
 C24A(H24A,H24B,H24C), C21B(H21A,H21B,H21C)
8.c Aromatic/amide H refined with riding coordinates:
 C14(H14), C15(H15), C17(H17), C18(H18), C22(H22), C23(H23), C25(H25),
 C26(H26), C37(H37), C38(H38), C40(H40), C41(H41), C45(H45), C46(H46), C48(H48),
  C49(H49), C61(H61), C62(H62), C64(H64), C65(H65), C69(H69), C70(H70),
 C72(H72), C73(H73), C90(H90), C91(H91), C93(H93), C94(H94), C98(H98), C99(H99),
  C101(H101), C102(H102), C130(H130), C131(H131), C133(H133), C134(H134),
 C138(H138), C139(H13A), C139(H139), C3A(H3A), C2A(H2A), C40A(H40A), C27(H27),
 C9A(H9AA), C8A(H8A), C11A(H11L), C22A(H22A), C23A(H23A), C3B(H3B), C2B(H2B),
 C40B(H40B), C11(H11), C8B(H8B), C9B(H9BA), C11B(H11M), C12B(H12O), C20B(H20B),
 C1C(H1CA), C1E(H1E), C1F(H1F), C1I(H1I), C1J(H1J), C1L(H1L), C1M(H1M)
8.d Fitted hexagon refined as free rotating group:
 C75(C17A,C16A,C15A,C14A,C27A), C4A(C3A,C2A,C1A,C40A,C27), C10A(C9A,C8A,C7A,
 C12A,C11A), C4B(C3B,C2B,C1B,C40B,C11), C7B(C8B,C9B,C10B,C11B,C12B)
8.e Idealised Me refined as rotating group:
 C1(H1A,H1B,H1C), C10(H10A,H10B,H10C), C12(H12A,H12B,H12C), C58(H58A,H58B,
 H58C), C76(H76A,H76B,H76C), C85(H85A,H85B,H85C), C87(H87A,H87B,H87C),
 C104(H10D,H10E,H10F), C113(H11A,H11B,H11C), C115(H11F,H11G,H11H), C116(H11I,
 H11J,H11K), C120(H12D,H12E,H12F), C125(H12G,H12H,H12I), C127(H12L,H12M,H12N),
 C143(H14A,H14B,H14C), C148(H14D,H14E,H14F), C150(H15A,H15B,H15C), C151(H15D,
 H15E,H15F), C161(H16C,H16D,H16E), C19A(H19A,H19B,H19C), C26A(H26A,H26B,H26C),
 C29A(H29A,H29B,H29C), C30A(H30A,H30B,H30C), C39A(H39A,H39B,H39C), C24B(H24D,
 H24E,H24F), C26B(H26D,H26E,H26F), C29B(H29D,H29E,H29F), C30B(H30D,H30E,H30F),
 C39B(H39D,H39E,H39F)
;
_atom_sites_solution_hydrogens     geom
_atom_sites_solution_primary       dual
_atom_sites_solution_secondary     ?
loop_
  _atom_site_label
  _atom_site_type_symbol
  _atom_site_fract_x
  _atom_site_fract_y
  _atom_site_fract_z
  _atom_site_U_iso_or_equiv
  _atom_site_adp_type
  _atom_site_occupancy
  _atom_site_site_symmetry_order
  _atom_site_calc_flag
  _atom_site_refinement_flags_posn
  _atom_site_refinement_flags_adp
  _atom_site_refinement_flags_occupancy
  _atom_site_disorder_assembly
  _atom_site_disorder_group
 O1S O 0.9900(2) 0.7989(2) 0.48266(14) 0.1196(15) Uani 1 1 d . U . . .
 C2S C 0.9969(4) 0.7721(4) 0.4522(2) 0.119(2) Uani 1 1 d . U . . .
 H2SA H 0.958285 0.777724 0.433973 0.143 Uiso 1 1 calc R U . . .
 H2SB H 1.003591 0.729682 0.455947 0.143 Uiso 1 1 calc R U . . .
 C4S C 1.0864(4) 0.8271(4) 0.4758(2) 0.135(3) Uani 1 1 d . U . . .
 H4SA H 1.116467 0.799803 0.490127 0.162 Uiso 1 1 calc R U . . .
 H4SB H 1.108971 0.862274 0.471390 0.162 Uiso 1 1 calc R U . . .
 C5S C 1.0364(4) 0.8423(4) 0.4916(2) 0.126(2) Uani 1 1 d . U . . .
 H5SA H 1.052697 0.844102 0.516470 0.151 Uiso 1 1 calc R U . . .
 H5SB H 1.018741 0.880891 0.483455 0.151 Uiso 1 1 calc R U . . .
 C3S C 1.0499(5) 0.7975(4) 0.4420(2) 0.154(3) Uani 1 1 d . U . . .
 H3SA H 1.036082 0.826372 0.423652 0.185 Uiso 1 1 calc R U . . .
 H3SB H 1.075350 0.767098 0.434685 0.185 Uiso 1 1 calc R U . . .
 C1 C 0.9260(4) 1.0755(3) 0.2711(2) 0.138(3) Uani 1 1 d . U . . .
 H1A H 0.938010 1.068284 0.249968 0.207 Uiso 1 1 calc R U . . .
 H1B H 0.959511 1.096851 0.286830 0.207 Uiso 1 1 calc R U . . .
 H1C H 0.887641 1.098690 0.266282 0.207 Uiso 1 1 calc R U . . .
 N2 N 0.9156(3) 1.0204(3) 0.28607(18) 0.131(2) Uani 1 1 d . U . . .
 C3 C 0.9564(4) 1.0029(3) 0.3160(2) 0.111(2) Uani 1 1 d . U . . .
 C4 C 0.9419(3) 1.0175(3) 0.3469(2) 0.1045(19) Uani 1 1 d . U . . .
 C5 C 0.9839(3) 1.0010(3) 0.3765(2) 0.0973(18) Uani 1 1 d . U . . .
 C6 C 1.0380(3) 0.9705(3) 0.37746(18) 0.0926(17) Uani 1 1 d . U . . .
 C7 C 1.0502(3) 0.9567(3) 0.34609(19) 0.0893(16) Uani 1 1 d . U . . .
 C8 C 1.0123(4) 0.9726(3) 0.3160(2) 0.0987(18) Uani 1 1 d . U . . .
 C9 C 1.0248(4) 0.9565(3) 0.2832(2) 0.124(2) Uani 1 1 d . U . . .
 H9A H 0.984573 0.952080 0.266019 0.149 Uiso 1 1 calc R U . . .
 H9B H 1.046304 0.918309 0.285730 0.149 Uiso 1 1 calc R U . . .
 C10 C 1.0660(5) 1.0027(3) 0.2704(2) 0.144(3) Uani 1 1 d . U . . .
 H10A H 1.063934 0.995319 0.246547 0.216 Uiso 1 1 calc R U . . .
 H10B H 1.109323 0.999563 0.283834 0.216 Uiso 1 1 calc R U . . .
 H10C H 1.050253 1.041935 0.272855 0.216 Uiso 1 1 calc R U . . .
 N11 N 1.1050(2) 0.9227(2) 0.34652(15) 0.0969(15) Uani 1 1 d . U . . .
 C12 C 1.1650(3) 0.9521(3) 0.3487(2) 0.127(3) Uani 1 1 d . U . . .
 H12A H 1.180359 0.941293 0.329070 0.191 Uiso 1 1 calc R U . . .
 H12B H 1.195399 0.940101 0.369485 0.191 Uiso 1 1 calc R U . . .
 H12C H 1.159055 0.994373 0.348906 0.191 Uiso 1 1 calc R U . . .
 C13 C 1.0962(11) 0.8658(13) 0.3438(12) 0.084(4) Uani 0.690(6) 1 d . U P A 1
 C14 C 1.1526(11) 0.8302(9) 0.3424(4) 0.078(4) Uani 0.690(6) 1 d . U P A 1
 H14 H 1.191750 0.848838 0.344823 0.094 Uiso 0.690(6) 1 calc R U P A 1
 C15 C 1.1479(6) 0.7714(6) 0.3377(3) 0.084(3) Uani 0.690(6) 1 d . U P A 1
 H15 H 1.183907 0.749112 0.337386 0.101 Uiso 0.690(6) 1 calc R U P A 1
 C16 C 1.0890(4) 0.7432(4) 0.3333(3) 0.076(2) Uani 0.690(6) 1 d . U P A 1
 C17 C 1.0379(6) 0.7780(6) 0.3339(3) 0.087(3) Uani 0.690(6) 1 d . U P A 1
 H17 H 0.997409 0.761417 0.330076 0.104 Uiso 0.690(6) 1 calc R U P A 1
 C18 C 1.0465(7) 0.8357(9) 0.3400(6) 0.084(4) Uani 0.690(6) 1 d . U P A 1
 H18 H 1.010536 0.856724 0.341694 0.101 Uiso 0.690(6) 1 calc R U P A 1
 C19 C 1.0841(4) 0.6767(5) 0.3282(3) 0.080(2) Uani 0.690(6) 1 d . U P A 1
 C20 C 1.0946(4) 0.6441(4) 0.3640(3) 0.081(2) Uani 0.690(6) 1 d . U P A 1
 C21 C 1.0909(4) 0.5760(4) 0.3589(3) 0.087(3) Uani 0.690(6) 1 d . U P A 1
 C22 C 1.0344(5) 0.5467(5) 0.3544(3) 0.099(3) Uani 0.690(6) 1 d . U P A 1
 H22 H 0.997211 0.567518 0.354101 0.119 Uiso 0.690(6) 1 calc R U P A 1
 C23 C 1.0331(9) 0.4883(8) 0.3505(4) 0.100(5) Uani 0.690(6) 1 d . U P A 1
 H23 H 0.994923 0.467584 0.347309 0.120 Uiso 0.690(6) 1 calc R U P A 1
 C24 C 1.0910(9) 0.4571(10) 0.3512(6) 0.093(5) Uani 0.690(6) 1 d . U P A 1
 C25 C 1.1437(11) 0.4870(10) 0.3569(4) 0.094(4) Uani 0.690(6) 1 d . U P A 1
 H25 H 1.181838 0.466565 0.359190 0.113 Uiso 0.690(6) 1 calc R U P A 1
 C26 C 1.1448(5) 0.5454(5) 0.3597(3) 0.087(3) Uani 0.690(6) 1 d . U P A 1
 H26 H 1.183032 0.565726 0.362134 0.104 Uiso 0.690(6) 1 calc R U P A 1
 N27 N 1.0874(2) 0.3958(2) 0.34864(17) 0.1106(18) Uani 1 1 d . U . . .
 C28 C 1.0332(3) 0.3632(2) 0.35137(19) 0.0856(16) Uani 1 1 d . U . . .
 C29 C 0.9918(3) 0.3432(3) 0.32160(18) 0.0917(16) Uani 1 1 d . U . . .
 C30 C 0.9405(3) 0.3116(3) 0.32553(18) 0.0907(16) Uani 1 1 d . U . . .
 C31 C 0.9305(3) 0.2999(3) 0.35599(19) 0.0913(17) Uani 1 1 d . U . . .
 C32 C 0.9735(3) 0.3190(3) 0.38538(17) 0.0856(15) Uani 1 1 d . U . . .
 C33 C 1.0262(3) 0.3515(2) 0.38288(18) 0.0847(15) Uani 1 1 d . U . . .
 C34 C 1.0728(4) 0.3714(4) 0.4150(2) 0.129(3) Uani 1 1 d . U . . .
 H34A H 1.074150 0.341701 0.432763 0.154 Uiso 0.683(14) 1 calc R U P B 1
 H34B H 1.114686 0.372590 0.410639 0.154 Uiso 0.683(14) 1 calc R U P B 1
 H34C H 1.051166 0.393148 0.429572 0.154 Uiso 0.317(14) 1 calc R U P B 2
 H34D H 1.104377 0.397353 0.409400 0.154 Uiso 0.317(14) 1 calc R U P B 2
 N35 N 0.9669(3) 0.3025(3) 0.41758(15) 0.1112(18) Uani 1 1 d . U . . .
 C36 C 0.9310(3) 0.3333(3) 0.43496(19) 0.0989(18) Uani 1 1 d . U . . .
 C37 C 0.9022(3) 0.3855(3) 0.42247(18) 0.0973(18) Uani 1 1 d . U . . .
 H37 H 0.905462 0.399623 0.401150 0.117 Uiso 1 1 calc R U . . .
 C38 C 0.8689(3) 0.4170(3) 0.4409(2) 0.107(2) Uani 1 1 d . U . . .
 H38 H 0.848236 0.451869 0.431796 0.128 Uiso 1 1 calc R U . . .
 C39 C 0.8656(3) 0.3980(3) 0.4726(2) 0.1047(19) Uani 1 1 d . U . . .
 C40 C 0.8935(4) 0.3456(3) 0.4845(2) 0.117(2) Uani 1 1 d . U . . .
 H40 H 0.890025 0.331287 0.505731 0.140 Uiso 1 1 calc R U . . .
 C41 C 0.9262(3) 0.3137(3) 0.46637(19) 0.106(2) Uani 1 1 d . U . . .
 H41 H 0.945519 0.278110 0.475295 0.127 Uiso 1 1 calc R U . . .
 C42 C 0.8274(3) 0.4325(3) 0.4918(2) 0.113(2) Uani 1 1 d . U . . .
 C43 C 0.7574(3) 0.4077(4) 0.4877(2) 0.117(2) Uani 1 1 d . U . . .
 C44 C 0.7208(3) 0.4446(4) 0.5065(2) 0.119(2) Uani 1 1 d . U . . .
 C45 C 0.7250(3) 0.4316(4) 0.5404(2) 0.124(2) Uani 1 1 d . U . . .
 H45 H 0.749185 0.399114 0.550632 0.148 Uiso 1 1 calc R U . . .
 C46 C 0.6948(4) 0.4651(4) 0.5593(2) 0.129(3) Uani 1 1 d . U . . .
 H46 H 0.698507 0.455681 0.582359 0.155 Uiso 1 1 calc R U . . .
 C47 C 0.6578(3) 0.5139(4) 0.5443(2) 0.118(2) Uani 1 1 d . U . . .
 C48 C 0.6516(3) 0.5241(4) 0.50992(19) 0.118(2) Uani 1 1 d . U . . .
 H48 H 0.625903 0.555165 0.498952 0.141 Uiso 1 1 calc R U . . .
 C49 C 0.6830(3) 0.4892(4) 0.4913(2) 0.116(2) Uani 1 1 d . U . . .
 H49 H 0.677890 0.496634 0.467945 0.139 Uiso 1 1 calc R U . . .
 N50 N 0.6288(3) 0.5464(4) 0.56277(16) 0.136(2) Uani 1 1 d . U . . .
 C51 C 0.6040(4) 0.6035(4) 0.55078(16) 0.1068(19) Uani 1 1 d . U . . .
 C52 C 0.6417(3) 0.6529(5) 0.55575(18) 0.116(2) Uani 1 1 d . U . . .
 C53 C 0.6136(4) 0.7065(4) 0.54561(18) 0.110(2) Uani 1 1 d . U . . .
 C54 C 0.5513(3) 0.7102(3) 0.52732(17) 0.0994(18) Uani 1 1 d . U . . .
 C55 C 0.5163(3) 0.6602(3) 0.52255(16) 0.0886(16) Uani 1 1 d . U . . .
 C56 C 0.5396(3) 0.6061(3) 0.53472(16) 0.0933(17) Uani 1 1 d . U . . .
 C57 C 0.4989(3) 0.5530(3) 0.53106(17) 0.105(2) Uani 1 1 d . U . . .
 H57A H 0.523930 0.518113 0.529013 0.126 Uiso 1 1 calc R U . . .
 H57B H 0.464905 0.556301 0.510041 0.126 Uiso 1 1 calc R U . . .
 C58 C 0.4702(4) 0.5451(4) 0.56138(19) 0.131(3) Uani 1 1 d . U . . .
 H58A H 0.444925 0.579291 0.563344 0.197 Uiso 1 1 calc R U . . .
 H58B H 0.503659 0.540657 0.582176 0.197 Uiso 1 1 calc R U . . .
 H58C H 0.443789 0.510199 0.557897 0.197 Uiso 1 1 calc R U . . .
 N59 N 0.4537(2) 0.6633(2) 0.50234(15) 0.0953(15) Uani 1 1 d . U . . .
 C60 C 0.4408(3) 0.6619(3) 0.46781(18) 0.0975(19) Uani 1 1 d . U . . .
 C61 C 0.3808(3) 0.6709(3) 0.44804(19) 0.104(2) Uani 1 1 d . U . . .
 H61 H 0.347923 0.677181 0.458612 0.125 Uiso 1 1 calc R U . . .
 C62 C 0.3682(3) 0.6708(5) 0.4135(2) 0.143(3) Uani 1 1 d . U . . .
 H62 H 0.326340 0.674011 0.400346 0.171 Uiso 1 1 calc R U . . .
 C63 C 0.4171(4) 0.6658(6) 0.3974(2) 0.170(4) Uani 1 1 d . U . . .
 C64 C 0.4742(4) 0.6576(5) 0.4176(2) 0.165(4) Uani 1 1 d . U . . .
 H64 H 0.507922 0.655502 0.407265 0.198 Uiso 1 1 calc R U . . .
 C65 C 0.4874(3) 0.6522(4) 0.4514(2) 0.132(3) Uani 1 1 d . U . . .
 H65 H 0.528230 0.641810 0.463905 0.158 Uiso 1 1 calc R U . . .
 C66 C 0.4027(4) 0.6800(5) 0.3562(3) 0.142(3) Uani 1 1 d . U . . .
 C67 C 0.3899(3) 0.6241(5) 0.3432(3) 0.135(2) Uani 1 1 d . U . . .
 C68 C 0.3703(4) 0.6382(6) 0.3009(2) 0.169(4) Uani 1 1 d . U . . .
 C69 C 0.4160(3) 0.6360(5) 0.2819(2) 0.157(4) Uani 1 1 d . U . . .
 H69 H 0.458545 0.629137 0.293193 0.188 Uiso 1 1 calc R U . . .
 C70 C 0.3994(3) 0.6436(4) 0.24826(19) 0.120(3) Uani 1 1 d . U . . .
 H70 H 0.430664 0.642669 0.236137 0.144 Uiso 1 1 calc R U . . .
 C71 C 0.3376(3) 0.6528(3) 0.2306(2) 0.100(2) Uani 1 1 d . U . . .
 C72 C 0.2940(3) 0.6551(4) 0.24947(19) 0.114(2) Uani 1 1 d . U . . .
 H72 H 0.251455 0.661683 0.238163 0.137 Uiso 1 1 calc R U . . .
 C73 C 0.3098(3) 0.6482(5) 0.2832(2) 0.148(4) Uani 1 1 d . U . . .
 H73 H 0.278231 0.650368 0.295092 0.177 Uiso 1 1 calc R U . . .
 N74 N 0.3208(2) 0.6572(2) 0.19651(14) 0.0989(16) Uani 1 1 d . U . . .
 C75 C 0.3668(2) 0.6561(3) 0.17679(14) 0.0814(15) Uani 1 1 d G U . . .
 C17A C 0.3914(5) 0.6070(3) 0.1650(3) 0.091(4) Uani 0.562(4) 1 d G U P C 1
 C16A C 0.4374(5) 0.6131(4) 0.1477(3) 0.094(4) Uani 0.562(4) 1 d G U P C 1
 C15A C 0.4589(4) 0.6682(6) 0.1422(3) 0.094(3) Uani 0.562(4) 1 d G U P C 1
 C14A C 0.4343(5) 0.7173(4) 0.1540(3) 0.092(3) Uani 0.562(4) 1 d G U P C 1
 C27A C 0.3883(4) 0.7112(2) 0.1713(3) 0.085(4) Uani 0.562(4) 1 d G U P C 1
 C76 C 0.2553(3) 0.6668(4) 0.17792(19) 0.126(3) Uani 1 1 d . U . . .
 H76A H 0.230227 0.632902 0.180769 0.189 Uiso 1 1 calc R U . . .
 H76B H 0.252699 0.672327 0.153836 0.189 Uiso 1 1 calc R U . . .
 H76C H 0.239256 0.701611 0.186779 0.189 Uiso 1 1 calc R U . . .
 C77 C 0.3329(3) 0.5946(4) 0.34801(17) 0.105(2) Uani 1 1 d . U . . .
 N78 N 0.2905(3) 0.5733(3) 0.3524(2) 0.144(3) Uani 1 1 d . U . . .
 C79 C 0.4414(4) 0.5828(4) 0.35089(19) 0.121(3) Uani 1 1 d . U . . .
 N80 N 0.4830(4) 0.5530(5) 0.3573(3) 0.196(4) Uani 1 1 d . U . . .
 C81 C 0.4571(4) 0.7070(5) 0.3504(2) 0.141(3) Uani 1 1 d . U . . .
 N82 N 0.5031(4) 0.7244(5) 0.3476(3) 0.199(4) Uani 1 1 d . U . . .
 C83 C 0.3492(4) 0.7218(4) 0.3483(2) 0.119(2) Uani 1 1 d . U . . .
 N84 N 0.3067(4) 0.7491(4) 0.3439(2) 0.151(3) Uani 1 1 d . U . . .
 C85 C 0.4039(3) 0.6740(4) 0.51872(19) 0.123(3) Uani 1 1 d . U . . .
 H85A H 0.421664 0.678745 0.543109 0.184 Uiso 1 1 calc R U . . .
 H85B H 0.374968 0.640922 0.514665 0.184 Uiso 1 1 calc R U . . .
 H85C H 0.381413 0.709543 0.509450 0.184 Uiso 1 1 calc R U . . .
 C86 C 0.5227(4) 0.7701(3) 0.5128(2) 0.124(2) Uani 1 1 d . U . . .
 H86A H 0.555269 0.792702 0.505810 0.149 Uiso 1 1 calc R U . . .
 H86B H 0.488670 0.762545 0.492230 0.149 Uiso 1 1 calc R U . . .
 C87 C 0.4974(5) 0.8065(5) 0.5362(3) 0.165(4) Uani 1 1 d . U . . .
 H87A H 0.477880 0.841454 0.524270 0.247 Uiso 1 1 calc R U . . .
 H87B H 0.531411 0.817886 0.555570 0.247 Uiso 1 1 calc R U . . .
 H87C H 0.466236 0.784132 0.544089 0.247 Uiso 1 1 calc R U . . .
 N88 N 0.6503(3) 0.7586(4) 0.55553(15) 0.137(2) Uani 1 1 d . U . . .
 C89 C 0.6767(4) 0.7883(4) 0.5343(2) 0.128(3) Uani 1 1 d . U . . .
 C90 C 0.6719(3) 0.7705(4) 0.50120(18) 0.109(2) Uani 1 1 d . U . . .
 H90 H 0.648318 0.736686 0.492862 0.131 Uiso 1 1 calc R U . . .
 C91 C 0.7006(3) 0.8007(3) 0.48012(19) 0.106(2) Uani 1 1 d . U . . .
 H91 H 0.697148 0.787007 0.457795 0.127 Uiso 1 1 calc R U . . .
 C92 C 0.7341(3) 0.8505(3) 0.4913(2) 0.108(2) Uani 1 1 d . U . . .
 C93 C 0.7374(4) 0.8687(4) 0.5231(2) 0.133(3) Uani 1 1 d . U . . .
 H93 H 0.760409 0.903058 0.531007 0.160 Uiso 1 1 calc R U . . .
 C94 C 0.7086(4) 0.8393(4) 0.5450(2) 0.137(3) Uani 1 1 d . U . . .
 H94 H 0.711094 0.854209 0.566961 0.165 Uiso 1 1 calc R U . . .
 C95 C 0.7673(4) 0.8837(4) 0.4688(2) 0.116(2) Uani 1 1 d . U . . .
 C96 C 0.8384(3) 0.8607(3) 0.47360(19) 0.1000(18) Uani 1 1 d . U . . .
 C97 C 0.8776(3) 0.9002(3) 0.45705(18) 0.0966(18) Uani 1 1 d . U . . .
 C98 C 0.9030(3) 0.9508(3) 0.47214(18) 0.0966(18) Uani 1 1 d . U . . .
 H98 H 0.898810 0.959445 0.494174 0.116 Uiso 1 1 calc R U . . .
 C99 C 0.9336(3) 0.9890(3) 0.45722(18) 0.0954(18) Uani 1 1 d . U . . .
 H99 H 0.950667 1.023530 0.468712 0.114 Uiso 1 1 calc R U . . .
 C100 C 0.9402(3) 0.9773(3) 0.42431(18) 0.0929(17) Uani 1 1 d . U . . .
 C101 C 0.9134(3) 0.9257(3) 0.40842(19) 0.0999(19) Uani 1 1 d . U . . .
 H101 H 0.917251 0.916542 0.386392 0.120 Uiso 1 1 calc R U . . .
 C102 C 0.8819(3) 0.8887(3) 0.42417(18) 0.0983(18) Uani 1 1 d . U . . .
 H102 H 0.862779 0.854755 0.412741 0.118 Uiso 1 1 calc R U . . .
 N103 N 0.9699(3) 1.0164(2) 0.40816(16) 0.1092(17) Uani 1 1 d . U . . .
 C104 C 0.9910(4) 1.0708(3) 0.4241(2) 0.133(3) Uani 1 1 d . U . . .
 H10D H 1.010308 1.064356 0.448163 0.199 Uiso 1 1 calc R U . . .
 H10E H 0.955453 1.097313 0.421492 0.199 Uiso 1 1 calc R U . . .
 H10F H 1.021707 1.088010 0.413422 0.199 Uiso 1 1 calc R U . . .
 C105 C 0.8686(4) 0.8558(3) 0.5098(2) 0.105(2) Uani 1 1 d . U . . .
 N106 N 0.8897(3) 0.8535(3) 0.5378(2) 0.1141(19) Uani 1 1 d . U . . .
 C107 C 0.8338(3) 0.8015(4) 0.4599(2) 0.105(2) Uani 1 1 d . U . . .
 N108 N 0.8285(3) 0.7560(3) 0.44833(17) 0.1162(19) Uani 1 1 d . U . . .
 C109 C 0.7347(4) 0.8778(4) 0.4332(3) 0.125(3) Uani 1 1 d . U . . .
 N110 N 0.7095(4) 0.8727(4) 0.4048(2) 0.151(3) Uani 1 1 d . U . . .
 C111 C 0.7698(4) 0.9469(4) 0.4777(2) 0.128(3) Uani 1 1 d . U . . .
 N112 N 0.7706(4) 0.9956(4) 0.4852(2) 0.162(3) Uani 1 1 d . U . . .
 C113 C 0.6571(5) 0.7802(6) 0.5901(2) 0.185(5) Uani 1 1 d . U . . .
 H11A H 0.635752 0.817782 0.589273 0.278 Uiso 1 1 calc R U . . .
 H11B H 0.701490 0.785130 0.601358 0.278 Uiso 1 1 calc R U . . .
 H11C H 0.638629 0.752118 0.602769 0.278 Uiso 1 1 calc R U . . .
 C114 C 0.7099(4) 0.6485(5) 0.5727(2) 0.164(4) Uani 1 1 d . U . . .
 H11D H 0.717920 0.613111 0.587054 0.197 Uiso 1 1 calc R U . . .
 H11E H 0.723185 0.682822 0.587493 0.197 Uiso 1 1 calc R U . . .
 C115 C 0.7478(4) 0.6456(5) 0.5458(3) 0.172(4) Uani 1 1 d . U . . .
 H11F H 0.721379 0.657869 0.523804 0.258 Uiso 1 1 calc R U . . .
 H11G H 0.762022 0.605497 0.544082 0.258 Uiso 1 1 calc R U . . .
 H11H H 0.784045 0.671480 0.552371 0.258 Uiso 1 1 calc R U . . .
 C116 C 0.6333(5) 0.5320(5) 0.5984(2) 0.165(4) Uani 1 1 d . U . . .
 H11I H 0.675108 0.541894 0.612157 0.247 Uiso 1 1 calc R U . . .
 H11J H 0.625788 0.490271 0.600387 0.247 Uiso 1 1 calc R U . . .
 H11K H 0.602087 0.554371 0.606228 0.247 Uiso 1 1 calc R U . . .
 C117 C 0.7623(4) 0.3470(4) 0.4979(2) 0.125(3) Uani 1 1 d . U . . .
 N118 N 0.7630(4) 0.3001(4) 0.5064(2) 0.160(3) Uani 1 1 d . U . . .
 C119 C 0.7259(4) 0.4086(4) 0.4495(3) 0.122(3) Uani 1 1 d . U . . .
 C120 C 0.8995(7) 1.1202(6) 0.3547(4) 0.113(4) Uani 0.5 1 d . U P D 2
 H12D H 0.913993 1.137200 0.336062 0.170 Uiso 0.5 1 calc R U P D 2
 H12E H 0.932365 1.123706 0.375781 0.170 Uiso 0.5 1 calc R U P D 2
 H12F H 0.862129 1.140959 0.356929 0.170 Uiso 0.5 1 calc R U P D 2
 N120 N 0.7003(4) 0.4067(4) 0.4214(2) 0.152(3) Uani 1 1 d . U . . .
 C121 C 0.8201(4) 0.4913(4) 0.4815(3) 0.138(3) Uani 1 1 d D U . . .
 N122 N 0.8133(5) 0.5410(4) 0.4753(3) 0.183(4) Uani 1 1 d . U . . .
 C123 C 0.8573(4) 0.4265(4) 0.5286(3) 0.120(2) Uani 1 1 d D U . . .
 N124 N 0.8807(3) 0.4199(4) 0.5572(2) 0.141(2) Uani 1 1 d . U . . .
 C125 C 0.9984(7) 0.2471(5) 0.4319(3) 0.212(6) Uani 1 1 d . U . . .
 H12G H 0.966896 0.217657 0.432838 0.319 Uiso 1 1 calc R U . . .
 H12H H 1.024609 0.254295 0.454780 0.319 Uiso 1 1 calc R U . . .
 H12I H 1.024524 0.233017 0.417502 0.319 Uiso 1 1 calc R U . . .
 C126 C 0.8711(3) 0.2661(3) 0.3580(2) 0.124(2) Uani 1 1 d . U . . .
 H12J H 0.878614 0.246021 0.380059 0.148 Uiso 1 1 calc R U . . .
 H12K H 0.861391 0.236183 0.339927 0.148 Uiso 1 1 calc R U . . .
 C127 C 0.8103(5) 0.3118(6) 0.3534(4) 0.207(5) Uani 1 1 d . U . . .
 H12L H 0.797247 0.325279 0.329875 0.311 Uiso 1 1 calc R U . . .
 H12M H 0.822683 0.345376 0.368430 0.311 Uiso 1 1 calc R U . . .
 H12N H 0.775588 0.291476 0.359157 0.311 Uiso 1 1 calc R U . . .
 N128 N 0.9002(3) 0.2879(3) 0.29486(16) 0.121(2) Uani 1 1 d . U . . .
 C129 C 0.8537(4) 0.3206(3) 0.2748(2) 0.125(3) Uani 1 1 d . U . . .
 C130 C 0.8143(4) 0.2981(3) 0.2448(2) 0.127(3) Uani 1 1 d . U . . .
 H130 H 0.819143 0.258791 0.238700 0.152 Uiso 1 1 calc R U . . .
 C131 C 0.7699(4) 0.3312(3) 0.2247(2) 0.129(3) Uani 1 1 d . U . . .
 H131 H 0.746150 0.315388 0.203907 0.155 Uiso 1 1 calc R U . . .
 C132 C 0.7572(4) 0.3887(4) 0.2334(2) 0.139(3) Uani 1 1 d . U . . .
 C133 C 0.7981(4) 0.4116(4) 0.2625(3) 0.174(4) Uani 1 1 d . U . . .
 H133 H 0.794280 0.451123 0.268481 0.209 Uiso 1 1 calc R U . . .
 C134 C 0.8432(4) 0.3775(4) 0.2821(2) 0.154(4) Uani 1 1 d . U . . .
 H134 H 0.869019 0.394101 0.302123 0.185 Uiso 1 1 calc R U . . .
 C135 C 0.7044(4) 0.4217(4) 0.2128(3) 0.150(3) Uani 1 1 d . U . . .
 C136 C 0.6417(5) 0.4116(5) 0.2226(3) 0.168(3) Uani 1 1 d . U . . .
 C137 C 0.5866(4) 0.4472(5) 0.2004(3) 0.159(3) Uani 1 1 d . U . . .
 C138 C 0.5732(4) 0.5029(4) 0.2092(2) 0.140(3) Uani 1 1 d . U . . .
 H138 H 0.598037 0.519268 0.229565 0.168 Uiso 1 1 calc R U . . .
 C139 C 0.5257(4) 0.5354(4) 0.1899(2) 0.136(3) Uani 1 1 d . U . . .
 H13A H 0.520623 0.576278 0.191883 0.163 Uiso 0.438(4) 1 calc R U P C 2
 H139 H 0.508568 0.565752 0.200534 0.163 Uiso 0.562(4) 1 calc R U P C 1
 C140 C 0.6247(6) 0.3462(6) 0.2179(4) 0.203(5) Uani 1 1 d . U . . .
 N141 N 0.6138(5) 0.2980(5) 0.2134(4) 0.248(6) Uani 1 1 d . U . . .
 C142 C 0.6489(6) 0.4241(6) 0.2583(4) 0.190(5) Uani 1 1 d . U . . .
 N143 N 0.6562(8) 0.4352(7) 0.2860(4) 0.285(9) Uani 1 1 d . U . . .
 C143 C 0.8241(8) 1.0054(8) 0.3388(6) 0.168(8) Uani 0.5 1 d . U P D 1
 H14A H 0.813903 0.995170 0.360054 0.252 Uiso 0.5 1 calc R U P D 1
 H14B H 0.834925 0.970072 0.328166 0.252 Uiso 0.5 1 calc R U P D 1
 H14C H 0.787934 1.024162 0.323560 0.252 Uiso 0.5 1 calc R U P D 1
 C144 C 0.6940(4) 0.4071(4) 0.1767(3) 0.132(3) Uani 1 1 d . U . . .
 N145 N 0.6846(4) 0.3956(4) 0.1493(3) 0.145(3) Uani 1 1 d . U . . .
 C146 C 0.7165(5) 0.4830(5) 0.2146(3) 0.185(5) Uani 1 1 d . U . . .
 N147 N 0.7282(5) 0.5313(5) 0.2190(4) 0.262(7) Uani 1 1 d . U . . .
 C148 C 0.9106(4) 0.2287(3) 0.2851(2) 0.123(3) Uani 1 1 d . U . . .
 H14D H 0.921610 0.229112 0.263400 0.185 Uiso 1 1 calc R U . . .
 H14E H 0.872427 0.205794 0.282943 0.185 Uiso 1 1 calc R U . . .
 H14F H 0.944659 0.211136 0.302431 0.185 Uiso 1 1 calc R U . . .
 C149 C 1.0024(4) 0.3589(3) 0.2873(2) 0.120(2) Uani 1 1 d . U . . .
 H14G H 1.024690 0.396623 0.289362 0.144 Uiso 1 1 calc R U . . .
 H14H H 0.961384 0.364087 0.270928 0.144 Uiso 1 1 calc R U . . .
 C150 C 1.0396(5) 0.3137(4) 0.2734(2) 0.151(3) Uani 1 1 d . U . . .
 H15A H 1.036883 0.322302 0.249636 0.227 Uiso 1 1 calc R U . . .
 H15B H 1.022472 0.274850 0.275299 0.227 Uiso 1 1 calc R U . . .
 H15C H 1.083344 0.314954 0.286447 0.227 Uiso 1 1 calc R U . . .
 C151 C 1.1441(3) 0.3639(3) 0.3491(2) 0.121(3) Uani 1 1 d . U . . .
 H15D H 1.164190 0.381142 0.332658 0.181 Uiso 1 1 calc R U . . .
 H15E H 1.133837 0.323093 0.343183 0.181 Uiso 1 1 calc R U . . .
 H15F H 1.172544 0.366053 0.371773 0.181 Uiso 1 1 calc R U . . .
 C152 C 1.0451(3) 0.6629(3) 0.37886(17) 0.0875(7) Uani 0.690(6) 1 d . U P A 1
 N153 N 1.0064(3) 0.6808(4) 0.3898(2) 0.0875(7) Uani 0.690(6) 1 d . U P A 1
 C154 C 1.1547(3) 0.6596(3) 0.38422(18) 0.0875(7) Uani 0.310(6) 1 d . U P A 2
 N155 N 1.2028(3) 0.6763(4) 0.4007(2) 0.0875(7) Uani 0.690(6) 1 d . U P A 1
 C156 C 1.1297(3) 0.6564(3) 0.31047(17) 0.0875(7) Uani 0.310(6) 1 d . U P A 2
 N157 N 1.1677(4) 0.6441(3) 0.2969(2) 0.0875(7) Uani 0.690(6) 1 d . U P A 1
 C158 C 1.0212(3) 0.6611(3) 0.30563(18) 0.0875(7) Uani 0.310(6) 1 d . U P A 2
 N159 N 0.9748(4) 0.6501(4) 0.2891(2) 0.0875(7) Uani 0.690(6) 1 d . U P A 1
 C160 C 1.0809(3) 0.9507(3) 0.40976(18) 0.0995(18) Uani 1 1 d . U . . .
 H16A H 1.100517 0.913694 0.405479 0.119 Uiso 1 1 calc R U . . .
 H16B H 1.055779 0.942255 0.426038 0.119 Uiso 1 1 calc R U . . .
 C161 C 1.1332(4) 0.9940(3) 0.4265(2) 0.133(3) Uani 1 1 d . U . . .
 H16C H 1.157817 1.003659 0.410463 0.199 Uiso 1 1 calc R U . . .
 H16D H 1.160269 0.976166 0.446744 0.199 Uiso 1 1 calc R U . . .
 H16E H 1.114518 1.029602 0.432811 0.199 Uiso 1 1 calc R U . . .
 C162 C 0.8823(4) 1.0496(3) 0.3466(3) 0.135(3) Uani 1 1 d . U . . .
 H16H H 0.863146 1.033218 0.363901 0.163 Uiso 0.5 1 calc R U P D 2
 H16I H 0.852246 1.045402 0.324147 0.163 Uiso 0.5 1 calc R U P D 2
 H16F H 0.875080 1.080374 0.329001 0.163 Uiso 0.5 1 calc R U P D 1
 H16G H 0.886204 1.068593 0.368735 0.163 Uiso 0.5 1 calc R U P D 1
 C4A C 0.7755(5) 0.9086(5) 0.2425(3) 0.192(6) Uani 0.562(4) 1 d DG U P C 1
 C3A C 0.7890(5) 0.9548(5) 0.2236(3) 0.155(6) Uani 0.562(4) 1 d DG U P C 1
 H3A H 0.765248 0.960381 0.200913 0.187 Uiso 0.562(4) 1 calc R U P C 1
 C2A C 0.8374(5) 0.9930(5) 0.2378(4) 0.142(6) Uani 0.562(4) 1 d G U P C 1
 H2A H 0.846598 1.024544 0.224871 0.170 Uiso 0.562(4) 1 calc R U P C 1
 C1A C 0.8722(6) 0.9849(6) 0.2710(4) 0.135(5) Uani 0.562(4) 1 d G U P C 1
 C40A C 0.8586(7) 0.9387(7) 0.2899(3) 0.173(7) Uani 0.562(4) 1 d G U P C 1
 H40A H 0.882419 0.933123 0.312542 0.208 Uiso 0.562(4) 1 calc R U P C 1
 C27 C 0.8103(7) 0.9005(6) 0.2757(3) 0.193(8) Uani 0.562(4) 1 d DG U P C 1
 H27 H 0.801068 0.868960 0.288585 0.232 Uiso 0.562(4) 1 calc R U P C 1
 C5A C 0.7223(6) 0.8748(6) 0.2255(4) 0.174(5) Uani 0.562(4) 1 d D U P C 1
 C6A C 0.6519(6) 0.8977(5) 0.2310(3) 0.166(5) Uani 0.562(4) 1 d D U P C 1
 C10A C 0.4985(4) 0.8081(5) 0.1673(2) 0.126(5) Uani 0.562(4) 1 d G U P C 1
 C9A C 0.5172(5) 0.8615(5) 0.1571(2) 0.160(6) Uani 0.562(4) 1 d G U P C 1
 H9AA H 0.495927 0.877600 0.135894 0.192 Uiso 0.562(4) 1 calc R U P C 1
 C8A C 0.5670(5) 0.8912(4) 0.1780(3) 0.166(7) Uani 0.562(4) 1 d DG U P C 1
 H8A H 0.579773 0.927706 0.171052 0.199 Uiso 0.562(4) 1 calc R U P C 1
 C7A C 0.5981(4) 0.8677(4) 0.2091(2) 0.145(5) Uani 0.562(4) 1 d DG U P C 1
 C12A C 0.5794(4) 0.8143(4) 0.2192(2) 0.151(6) Uani 0.562(4) 1 d DG U P C 1
 C11A C 0.5296(5) 0.7845(4) 0.1983(2) 0.136(5) Uani 0.562(4) 1 d G U P C 1
 H11L H 0.516786 0.748075 0.205279 0.164 Uiso 0.562(4) 1 calc R U P C 1
 N13A N 0.4522(5) 0.7768(6) 0.1452(3) 0.110(3) Uani 0.562(4) 1 d . U P C 1
 C18A C 0.3639(7) 0.5513(8) 0.1698(4) 0.109(4) Uani 0.562(4) 1 d . U P C 1
 H18A H 0.346256 0.553865 0.189711 0.131 Uiso 0.562(4) 1 calc R U P C 1
 H18B H 0.396860 0.521132 0.174579 0.131 Uiso 0.562(4) 1 calc R U P C 1
 C19A C 0.3103(9) 0.5324(9) 0.1375(6) 0.180(8) Uani 0.562(4) 1 d . U P C 1
 H19A H 0.328390 0.525621 0.118396 0.270 Uiso 0.562(4) 1 calc R U P C 1
 H19B H 0.278967 0.563464 0.131767 0.270 Uiso 0.562(4) 1 calc R U P C 1
 H19C H 0.290430 0.496552 0.142610 0.270 Uiso 0.562(4) 1 calc R U P C 1
 N20A N 0.4600(5) 0.5648(6) 0.1345(3) 0.119(3) Uani 0.562(4) 1 d . U P C 1
 C21A C 0.5008(7) 0.5263(8) 0.1549(4) 0.118(5) Uani 0.562(4) 1 d . U P C 1
 C22A C 0.5153(6) 0.4759(8) 0.1425(4) 0.128(5) Uani 0.562(4) 1 d . U P C 1
 H22A H 0.497349 0.465865 0.119483 0.153 Uiso 0.562(4) 1 calc R U P C 1
 C23A C 0.5580(9) 0.4373(9) 0.1640(6) 0.150(7) Uani 0.562(4) 1 d . U P C 1
 H23A H 0.568978 0.402635 0.154199 0.180 Uiso 0.562(4) 1 calc R U P C 1
 C24A C 0.4343(9) 0.5471(12) 0.1001(4) 0.179(9) Uani 0.562(4) 1 d . U P C 1
 H24A H 0.456124 0.512195 0.095413 0.269 Uiso 0.562(4) 1 calc R U P C 1
 H24B H 0.389833 0.538401 0.096600 0.269 Uiso 0.562(4) 1 calc R U P C 1
 H24C H 0.439470 0.578586 0.084890 0.269 Uiso 0.562(4) 1 calc R U P C 1
 C25A C 0.5149(6) 0.6694(9) 0.1259(3) 0.135(5) Uani 0.562(4) 1 d . U P C 1
 H25A H 0.516543 0.707389 0.114776 0.162 Uiso 0.562(4) 1 calc R U P C 1
 H25B H 0.510022 0.638326 0.108636 0.162 Uiso 0.562(4) 1 calc R U P C 1
 C26A C 0.5774(6) 0.6594(10) 0.1548(4) 0.174(8) Uani 0.562(4) 1 d . U P C 1
 H26A H 0.613085 0.672923 0.146848 0.261 Uiso 0.562(4) 1 calc R U P C 1
 H26B H 0.582242 0.617745 0.160210 0.261 Uiso 0.562(4) 1 calc R U P C 1
 H26C H 0.575340 0.681226 0.175045 0.261 Uiso 0.562(4) 1 calc R U P C 1
 C28A C 0.3610(8) 0.7670(9) 0.1828(6) 0.097(4) Uani 0.562(4) 1 d . U P C 1
 H28A H 0.395310 0.795430 0.190606 0.116 Uiso 0.562(4) 1 calc R U P C 1
 H28B H 0.344329 0.757355 0.202354 0.116 Uiso 0.562(4) 1 calc R U P C 1
 C29A C 0.3082(7) 0.7968(7) 0.1551(4) 0.135(5) Uani 0.562(4) 1 d . U P C 1
 H29A H 0.282453 0.766825 0.141120 0.203 Uiso 0.562(4) 1 calc R U P C 1
 H29B H 0.326897 0.821687 0.140877 0.203 Uiso 0.562(4) 1 calc R U P C 1
 H29C H 0.282249 0.820563 0.166034 0.203 Uiso 0.562(4) 1 calc R U P C 1
 C30A C 0.4282(9) 0.7936(9) 0.1093(4) 0.132(6) Uani 0.562(4) 1 d . U P C 1
 H30A H 0.460394 0.786313 0.097235 0.199 Uiso 0.562(4) 1 calc R U P C 1
 H30B H 0.417439 0.835094 0.107860 0.199 Uiso 0.562(4) 1 calc R U P C 1
 H30C H 0.391022 0.770513 0.099039 0.199 Uiso 0.562(4) 1 calc R U P C 1
 C31A C 0.6519(6) 0.9599(6) 0.2222(5) 0.178(7) Uani 0.562(4) 1 d D U P C 1
 N32A N 0.6492(7) 1.0045(7) 0.2141(7) 0.242(10) Uani 0.562(4) 1 d D U P C 1
 C33A C 0.6462(7) 0.8963(6) 0.2665(4) 0.146(5) Uani 0.562(4) 1 d D U P C 1
 N34A N 0.6507(7) 0.8917(6) 0.2935(3) 0.158(5) Uani 0.562(4) 1 d D U P C 1
 C35A C 0.7131(8) 0.8662(7) 0.1897(4) 0.166(5) Uani 0.562(4) 1 d D U P C 1
 N36A N 0.7107(12) 0.8646(11) 0.1631(4) 0.201(8) Uani 0.562(4) 1 d D U P C 1
 C37A C 0.7259(7) 0.8160(6) 0.2407(4) 0.162(6) Uani 0.562(4) 1 d D U P C 1
 N38A N 0.7273(6) 0.7755(5) 0.2550(3) 0.139(4) Uani 0.562(4) 1 d D U P C 1
 C39A C 1.0605(5) 0.4290(5) 0.4286(3) 0.123(4) Uani 0.683(14) 1 d . U P B 1
 H39A H 1.060516 0.459225 0.411635 0.184 Uiso 0.683(14) 1 calc R U P B 1
 H39B H 1.093108 0.437529 0.449200 0.184 Uiso 0.683(14) 1 calc R U P B 1
 H39C H 1.019778 0.428252 0.433786 0.184 Uiso 0.683(14) 1 calc R U P B 1
 C4B C 0.7526(8) 0.9128(8) 0.2362(5) 0.206(7) Uani 0.438(4) 1 d DG U P C 2
 C3B C 0.7572(8) 0.9698(8) 0.2257(6) 0.191(9) Uani 0.438(4) 1 d DG U P C 2
 H3B H 0.724319 0.986449 0.208692 0.230 Uiso 0.438(4) 1 calc R U P C 2
 C2B C 0.8100(9) 1.0026(7) 0.2402(7) 0.181(9) Uani 0.438(4) 1 d G U P C 2
 H2B H 0.813231 1.041638 0.233035 0.218 Uiso 0.438(4) 1 calc R U P C 2
 C1B C 0.8582(9) 0.9783(9) 0.2651(7) 0.163(7) Uani 0.438(4) 1 d G U P C 2
 C40B C 0.8535(9) 0.9213(10) 0.2756(6) 0.188(8) Uani 0.438(4) 1 d G U P C 2
 H40B H 0.886447 0.904649 0.292617 0.225 Uiso 0.438(4) 1 calc R U P C 2
 C11 C 0.8007(9) 0.8885(8) 0.2611(6) 0.216(9) Uani 0.438(4) 1 d DG U P C 2
 H11 H 0.797536 0.849459 0.268274 0.259 Uiso 0.438(4) 1 calc R U P C 2
 C5B C 0.6912(8) 0.8772(9) 0.2250(5) 0.181(6) Uani 0.438(4) 1 d D U P C 2
 C6B C 0.6924(6) 0.8316(8) 0.1939(5) 0.189(6) Uani 0.438(4) 1 d D U P C 2
 C7B C 0.6270(5) 0.8097(6) 0.1789(3) 0.209(9) Uani 0.438(4) 1 d DG U P C 2
 C8B C 0.5849(6) 0.8405(5) 0.1538(4) 0.180(8) Uani 0.438(4) 1 d DG U P C 2
 H8B H 0.596536 0.877059 0.146324 0.215 Uiso 0.438(4) 1 calc R U P C 2
 C9B C 0.5258(5) 0.8179(6) 0.1397(4) 0.137(6) Uani 0.438(4) 1 d G U P C 2
 H9BA H 0.497055 0.838973 0.122547 0.164 Uiso 0.438(4) 1 calc R U P C 2
 C10B C 0.5089(4) 0.7645(6) 0.1506(3) 0.114(5) Uani 0.438(4) 1 d G U P C 2
 C11B C 0.5510(6) 0.7336(6) 0.1757(4) 0.154(7) Uani 0.438(4) 1 d G U P C 2
 H11M H 0.539367 0.697125 0.183156 0.185 Uiso 0.438(4) 1 calc R U P C 2
 C12B C 0.6101(5) 0.7563(6) 0.1898(4) 0.204(11) Uani 0.438(4) 1 d DG U P C 2
 H12O H 0.638849 0.735210 0.206932 0.245 Uiso 0.438(4) 1 calc R U P C 2
 N13B N 0.4574(7) 0.7360(8) 0.1322(4) 0.106(4) Uani 0.438(4) 1 d . U P C 2
 C14B C 0.4313(9) 0.6869(9) 0.1455(5) 0.086(4) Uani 0.438(4) 1 d . U P C 2
 C15B C 0.4456(11) 0.6297(10) 0.1389(6) 0.096(4) Uani 0.438(4) 1 d . U P C 2
 C16B C 0.4197(8) 0.5839(8) 0.1518(5) 0.087(4) Uani 0.438(4) 1 d . U P C 2
 N17B N 0.4324(6) 0.5245(7) 0.1456(4) 0.104(4) Uani 0.438(4) 1 d . U P C 2
 C18B C 0.4838(9) 0.4972(9) 0.1656(5) 0.100(5) Uani 0.438(4) 1 d . U P C 2
 C19B C 0.4972(9) 0.4407(9) 0.1589(6) 0.125(5) Uani 0.438(4) 1 d . U P C 2
 H19D H 0.458623 0.417925 0.157285 0.150 Uiso 0.438(4) 1 calc R U P C 2
 H19E H 0.504459 0.440680 0.135981 0.150 Uiso 0.438(4) 1 calc R U P C 2
 C20B C 0.5439(12) 0.4103(12) 0.1787(7) 0.141(8) Uani 0.438(4) 1 d . U P C 2
 H20B H 0.547655 0.369109 0.178208 0.170 Uiso 0.438(4) 1 calc R U P C 2
 C21B C 0.3885(11) 0.4919(13) 0.1154(7) 0.191(11) Uani 0.438(4) 1 d . U P C 2
 H21A H 0.354480 0.517810 0.104090 0.286 Uiso 0.438(4) 1 calc R U P C 2
 H21B H 0.412245 0.479884 0.099389 0.286 Uiso 0.438(4) 1 calc R U P C 2
 H21C H 0.371208 0.457348 0.123835 0.286 Uiso 0.438(4) 1 calc R U P C 2
 C22B C 0.3767(9) 0.5961(10) 0.1718(6) 0.086(4) Uani 0.438(4) 1 d . U P C 2
 C23B C 0.3538(9) 0.5409(9) 0.1898(6) 0.117(6) Uani 0.438(4) 1 d . U P C 2
 H23B H 0.352658 0.550021 0.213287 0.140 Uiso 0.438(4) 1 calc R U P C 2
 H23C H 0.380970 0.506584 0.189931 0.140 Uiso 0.438(4) 1 calc R U P C 2
 C24B C 0.2808(10) 0.5296(11) 0.1645(7) 0.165(8) Uani 0.438(4) 1 d . U P C 2
 H24D H 0.283753 0.511138 0.143341 0.247 Uiso 0.438(4) 1 calc R U P C 2
 H24E H 0.259145 0.567085 0.159403 0.247 Uiso 0.438(4) 1 calc R U P C 2
 H24F H 0.257416 0.504230 0.176093 0.247 Uiso 0.438(4) 1 calc R U P C 2
 C25B C 0.4839(9) 0.6163(11) 0.1142(4) 0.122(5) Uani 0.438(4) 1 d . U P C 2
 H25C H 0.513052 0.583963 0.123242 0.146 Uiso 0.438(4) 1 calc R U P C 2
 H25D H 0.509077 0.650920 0.111867 0.146 Uiso 0.438(4) 1 calc R U P C 2
 C26B C 0.4398(14) 0.5980(16) 0.0769(6) 0.212(12) Uani 0.438(4) 1 d . U P C 2
 H26D H 0.434005 0.631826 0.061803 0.318 Uiso 0.438(4) 1 calc R U P C 2
 H26E H 0.399161 0.584568 0.079204 0.318 Uiso 0.438(4) 1 calc R U P C 2
 H26F H 0.460032 0.566553 0.067377 0.318 Uiso 0.438(4) 1 calc R U P C 2
 C27B C 0.3904(9) 0.7010(9) 0.1651(6) 0.087(4) Uani 0.438(4) 1 d . U P C 2
 C28B C 0.3807(12) 0.7602(14) 0.1766(7) 0.101(5) Uani 0.438(4) 1 d . U P C 2
 H28C H 0.387065 0.787950 0.159294 0.121 Uiso 0.438(4) 1 calc R U P C 2
 H28D H 0.336383 0.763396 0.177159 0.121 Uiso 0.438(4) 1 calc R U P C 2
 C29B C 0.4190(10) 0.7800(7) 0.2095(5) 0.132(6) Uani 0.438(4) 1 d . U P C 2
 H29D H 0.462875 0.781214 0.208967 0.198 Uiso 0.438(4) 1 calc R U P C 2
 H29E H 0.414077 0.752967 0.227210 0.198 Uiso 0.438(4) 1 calc R U P C 2
 H29F H 0.405550 0.819050 0.214345 0.198 Uiso 0.438(4) 1 calc R U P C 2
 C30B C 0.4205(13) 0.7547(11) 0.0989(6) 0.134(8) Uani 0.438(4) 1 d . U P C 2
 H30D H 0.396530 0.721527 0.087165 0.202 Uiso 0.438(4) 1 calc R U P C 2
 H30E H 0.448376 0.769256 0.085660 0.202 Uiso 0.438(4) 1 calc R U P C 2
 H30F H 0.391804 0.785711 0.101613 0.202 Uiso 0.438(4) 1 calc R U P C 2
 C31B C 0.7033(15) 0.8675(10) 0.1673(5) 0.185(10) Uani 0.438(4) 1 d D U P C 2
 N32B N 0.7052(12) 0.8991(13) 0.1474(6) 0.229(11) Uani 0.438(4) 1 d D U P C 2
 C33B C 0.7450(8) 0.7920(9) 0.2057(5) 0.166(6) Uani 0.438(4) 1 d D U P C 2
 N34B N 0.7753(13) 0.7534(10) 0.2065(7) 0.257(12) Uani 0.438(4) 1 d D U P C 2
 C35B C 0.6438(11) 0.9227(10) 0.2167(6) 0.189(8) Uani 0.438(4) 1 d D U P C 2
 N36B N 0.6268(15) 0.9623(11) 0.2011(9) 0.278(15) Uani 0.438(4) 1 d D U P C 2
 C37B C 0.6756(11) 0.8401(10) 0.2508(6) 0.177(7) Uani 0.438(4) 1 d D U P C 2
 N38B N 0.6783(13) 0.8066(14) 0.2704(8) 0.257(12) Uani 0.438(4) 1 d D U P C 2
 C39B C 1.1049(13) 0.3162(13) 0.4338(7) 0.155(12) Uani 0.317(14) 1 d . U P B
 2
 H39D H 1.074988 0.283839 0.430016 0.232 Uiso 0.317(14) 1 calc R U P B 2
 H39E H 1.119075 0.324277 0.458110 0.232 Uiso 0.317(14) 1 calc R U P B 2
 H39F H 1.140724 0.305587 0.425165 0.232 Uiso 0.317(14) 1 calc R U P B 2
 O11S O 0.9546(4) 0.6576(4) 0.1551(3) 0.177(4) Uani 0.75 1 d . U P . .
 C14S C 0.8503(7) 0.6360(6) 0.1237(4) 0.178(5) Uani 0.75 1 d . U P . .
 H14I H 0.848641 0.618563 0.101395 0.213 Uiso 0.75 1 calc R U P . .
 H14J H 0.810536 0.627662 0.129644 0.213 Uiso 0.75 1 calc R U P . .
 C12S C 0.9212(6) 0.7084(6) 0.1437(4) 0.171(5) Uani 0.75 1 d D U P . .
 H12P H 0.943934 0.731697 0.130373 0.205 Uiso 0.75 1 calc R U P . .
 H12Q H 0.917547 0.732028 0.163374 0.205 Uiso 0.75 1 calc R U P . .
 C15S C 0.9071(7) 0.6113(5) 0.1515(5) 0.183(5) Uani 0.75 1 d D U P . .
 H15G H 0.895773 0.604631 0.173086 0.219 Uiso 0.75 1 calc R U P . .
 H15H H 0.922259 0.574273 0.144029 0.219 Uiso 0.75 1 calc R U P . .
 C13S C 0.8604(6) 0.6947(6) 0.1233(4) 0.163(4) Uani 0.75 1 d . U P . .
 H13B H 0.828608 0.715492 0.132001 0.195 Uiso 0.75 1 calc R U P . .
 H13C H 0.856529 0.707669 0.099770 0.195 Uiso 0.75 1 calc R U P . .
 C7S C 0.8771(5) 0.7925(6) 0.3431(4) 0.160(5) Uani 0.802(10) 1 d . U P . .
 H7SA H 0.912240 0.791546 0.363697 0.193 Uiso 0.802(10) 1 calc R U P . .
 H7SB H 0.893783 0.805226 0.324028 0.193 Uiso 0.802(10) 1 calc R U P . .
 C9S C 0.8040(6) 0.7361(6) 0.3510(4) 0.174(5) Uani 0.802(10) 1 d . U P . .
 H9SA H 0.819981 0.726674 0.375327 0.209 Uiso 0.802(10) 1 calc R U P . .
 H9SB H 0.770728 0.707680 0.341099 0.209 Uiso 0.802(10) 1 calc R U P . .
 O6S O 0.8355(4) 0.8310(3) 0.34750(19) 0.147(3) Uani 0.802(10) 1 d . U P . .
 C10S C 0.7767(5) 0.7957(6) 0.3477(3) 0.153(4) Uani 0.802(10) 1 d . U P . .
 H10G H 0.759874 0.805938 0.367155 0.184 Uiso 0.802(10) 1 calc R U P . .
 H10H H 0.743701 0.800438 0.326381 0.184 Uiso 0.802(10) 1 calc R U P . .
 C8S C 0.8502(6) 0.7304(6) 0.3358(5) 0.198(6) Uani 0.802(10) 1 d . U P . .
 H8SA H 0.834726 0.722506 0.311317 0.237 Uiso 0.802(10) 1 calc R U P . .
 H8SB H 0.880606 0.699983 0.346560 0.237 Uiso 0.802(10) 1 calc R U P . .
 O21S O 0.5121(6) 0.9159(7) 0.4330(3) 0.156(4) Uani 0.5 1 d . U P . .
 C23S C 0.4701(7) 0.8262(9) 0.4132(4) 0.134(5) Uani 0.5 1 d . U P . .
 H23D H 0.448319 0.827384 0.388867 0.161 Uiso 0.5 1 calc R U P . .
 H23E H 0.455712 0.792216 0.424082 0.161 Uiso 0.5 1 calc R U P . .
 C24S C 0.5398(6) 0.8279(9) 0.4193(4) 0.124(5) Uani 0.5 1 d . U P . .
 H24G H 0.559114 0.792853 0.431849 0.149 Uiso 0.5 1 calc R U P . .
 H24H H 0.551853 0.830008 0.397651 0.149 Uiso 0.5 1 calc R U P . .
 C22S C 0.4645(9) 0.8795(10) 0.4300(6) 0.161(6) Uani 0.5 1 d . U P . .
 H22B H 0.425862 0.899452 0.417541 0.193 Uiso 0.5 1 calc R U P . .
 H22C H 0.459934 0.870412 0.452955 0.193 Uiso 0.5 1 calc R U P . .
 C25S C 0.5595(8) 0.8810(9) 0.4396(5) 0.151(6) Uani 0.5 1 d . U P . .
 H25E H 0.571822 0.871444 0.464014 0.181 Uiso 0.5 1 calc R U P . .
 H25F H 0.595452 0.899354 0.433422 0.181 Uiso 0.5 1 calc R U P . .
 C18S C 0.7325(7) 1.1361(9) 0.4280(5) 0.135(5) Uani 0.5 1 d . U P . .
 H18C H 0.704463 1.120457 0.406991 0.162 Uiso 0.5 1 calc R U P . .
 H18D H 0.718021 1.121444 0.447490 0.162 Uiso 0.5 1 calc R U P . .
 C17S C 0.8003(7) 1.1159(9) 0.4311(5) 0.135(5) Uani 0.5 1 d . U P . .
 H17A H 0.821338 1.104607 0.454594 0.162 Uiso 0.5 1 calc R U P . .
 H17B H 0.801528 1.082635 0.415834 0.162 Uiso 0.5 1 calc R U P . .
 O16S O 0.8258(5) 1.1617(7) 0.4220(3) 0.156(4) Uani 0.5 1 d . U P . .
 C20S C 0.7915(9) 1.2086(9) 0.4276(5) 0.142(5) Uani 0.5 1 d . U P . .
 H20A H 0.789637 1.238189 0.409803 0.170 Uiso 0.5 1 calc R U P . .
 H20C H 0.811938 1.226407 0.449730 0.170 Uiso 0.5 1 calc R U P . .
 C19S C 0.7314(9) 1.1913(10) 0.4275(5) 0.146(5) Uani 0.5 1 d . U P . .
 H19F H 0.719696 1.206661 0.447666 0.175 Uiso 0.5 1 calc R U P . .
 H19G H 0.700996 1.205597 0.406962 0.175 Uiso 0.5 1 calc R U P . .
 C155 C 0.9674(8) 0.5678(9) 0.4771(6) 0.198(7) Uani 0.6 1 d . U P . .
 H15I H 0.951127 0.536769 0.489324 0.238 Uiso 0.6 1 calc R U P . .
 H15J H 1.011244 0.576697 0.488853 0.238 Uiso 0.6 1 calc R U P . .
 C06B C 0.9269(7) 0.6210(7) 0.4714(5) 0.160(5) Uani 0.6 1 d . U P . .
 H06A H 0.952713 0.656626 0.476561 0.191 Uiso 0.6 1 calc R U P . .
 H06B H 0.897744 0.620119 0.486161 0.191 Uiso 0.6 1 calc R U P . .
 C05D C 0.9593(6) 0.5529(7) 0.4396(5) 0.146(5) Uani 0.6 1 d . U P . .
 H05A H 0.989615 0.575645 0.430762 0.175 Uiso 0.6 1 calc R U P . .
 H05B H 0.968255 0.511007 0.437433 0.175 Uiso 0.6 1 calc R U P . .
 O05F O 0.9015(6) 0.5646(5) 0.4212(3) 0.172(4) Uani 0.6 1 d . U P . .
 C05Z C 0.8915(7) 0.6201(6) 0.4349(4) 0.142(4) Uani 0.6 1 d . U P . .
 H05C H 0.846397 0.626079 0.432797 0.170 Uiso 0.6 1 calc R U P . .
 H05D H 0.906358 0.651686 0.422448 0.170 Uiso 0.6 1 calc R U P . .
 C27S C 0.2389(6) 0.8493(7) 0.4379(3) 0.177(6) Uani 0.778(10) 1 d . U P . .
 H27A H 0.198649 0.828124 0.432616 0.213 Uiso 0.778(10) 1 calc R U P . .
 H27B H 0.234322 0.884713 0.423580 0.213 Uiso 0.778(10) 1 calc R U P . .
 C26S C 0.2874(5) 0.8134(6) 0.4328(3) 0.150(4) Uani 0.778(10) 1 d . U P . .
 H26G H 0.297306 0.823787 0.411258 0.180 Uiso 0.778(10) 1 calc R U P . .
 H26H H 0.274175 0.772054 0.431525 0.180 Uiso 0.778(10) 1 calc R U P . .
 C30S C 0.3448(5) 0.8221(6) 0.4623(3) 0.151(5) Uani 0.778(10) 1 d . U P . .
 H30G H 0.362749 0.784032 0.471310 0.181 Uiso 0.778(10) 1 calc R U P . .
 H30H H 0.377085 0.844803 0.455114 0.181 Uiso 0.778(10) 1 calc R U P . .
 O29S O 0.3245(5) 0.8507(6) 0.4853(3) 0.212(5) Uani 0.778(10) 1 d . U P . .
 C28S C 0.2589(6) 0.8644(7) 0.4738(4) 0.176(5) Uani 0.778(10) 1 d . U P . .
 H28E H 0.251955 0.906330 0.477080 0.212 Uiso 0.778(10) 1 calc R U P . .
 H28F H 0.234967 0.841578 0.486770 0.212 Uiso 0.778(10) 1 calc R U P . .
 C13A C 1.108(3) 0.862(3) 0.344(3) 0.079(6) Uani 0.310(6) 1 d . U P A 2
 C2 C 1.0345(19) 0.834(2) 0.3460(15) 0.088(7) Uani 0.310(6) 1 d . U P A 2
 H2C H 1.020285 0.853255 0.364482 0.106 Uiso 0.310(6) 1 calc R U P A 2
 H2D H 1.002947 0.841392 0.324392 0.106 Uiso 0.310(6) 1 calc R U P A 2
 C1C C 1.0427(15) 0.7744(14) 0.3521(7) 0.086(6) Uani 0.310(6) 1 d . U P A 2
 H1CA H 1.006467 0.753675 0.353735 0.103 Uiso 0.310(6) 1 calc R U P A 2
 C1D C 1.0968(10) 0.7407(9) 0.3560(5) 0.072(4) Uani 0.310(6) 1 d . U P A 2
 C1E C 1.1485(14) 0.7686(14) 0.3555(6) 0.077(6) Uani 0.310(6) 1 d . U P A 2
 H1E H 1.184211 0.745209 0.356306 0.093 Uiso 0.310(6) 1 calc R U P A 2
 C1F C 1.156(3) 0.824(2) 0.3540(11) 0.085(7) Uani 0.310(6) 1 d . U P A 2
 H1F H 1.197269 0.839239 0.360094 0.102 Uiso 0.310(6) 1 calc R U P A 2
 C1G C 1.0913(10) 0.6787(11) 0.3599(7) 0.083(3) Uani 0.310(6) 1 d . U P A 2
 C20A C 1.0796(10) 0.6394(10) 0.3252(6) 0.086(3) Uani 0.310(6) 1 d . U P A 2
 C1H C 1.0845(10) 0.5746(9) 0.3296(7) 0.088(4) Uani 0.310(6) 1 d . U P A 2
 C1I C 1.1361(12) 0.5465(11) 0.3360(8) 0.098(6) Uani 0.310(6) 1 d . U P A 2
 H1I H 1.173416 0.567216 0.336464 0.117 Uiso 0.310(6) 1 calc R U P A 2
 C1J C 1.140(3) 0.485(2) 0.3424(10) 0.095(7) Uani 0.310(6) 1 d . U P A 2
 H1J H 1.178642 0.465702 0.346647 0.114 Uiso 0.310(6) 1 calc R U P A 2
 C1K C 1.079(2) 0.451(2) 0.3422(16) 0.098(7) Uani 0.310(6) 1 d . U P A 2
 C1L C 1.027(2) 0.4830(18) 0.3342(9) 0.098(7) Uani 0.310(6) 1 d . U P A 2
 H1L H 0.988552 0.462670 0.330542 0.118 Uiso 0.310(6) 1 calc R U P A 2
 C1M C 1.0240(13) 0.5418(12) 0.3308(8) 0.098(6) Uani 0.310(6) 1 d . U P A 2
 H1M H 0.986090 0.562148 0.329284 0.118 Uiso 0.310(6) 1 calc R U P A 2
 C1N C 1.1297(3) 0.6564(3) 0.31047(17) 0.0875(7) Uani 0.690(6) 1 d . U P A 1
 N1 N 1.1625(8) 0.6727(8) 0.2931(5) 0.0875(7) Uani 0.310(6) 1 d . U P A 2
 C1O C 1.0212(3) 0.6611(3) 0.30563(18) 0.0875(7) Uani 0.690(6) 1 d . U P A 1
 N3 N 0.9704(8) 0.6806(8) 0.2878(5) 0.0875(7) Uani 0.310(6) 1 d . U P A 2
 C1P C 1.0451(3) 0.6629(3) 0.37886(17) 0.0875(7) Uani 0.310(6) 1 d . U P A 2
 N4 N 0.9968(8) 0.6493(8) 0.3866(5) 0.0875(7) Uani 0.310(6) 1 d . U P A 2
 C1Q C 1.1547(3) 0.6596(3) 0.38422(18) 0.0875(7) Uani 0.690(6) 1 d . U P A 1
 N5 N 1.2018(8) 0.6437(8) 0.3957(5) 0.0875(7) Uani 0.310(6) 1 d . U P A 2

loop_
  _atom_site_aniso_label
  _atom_site_aniso_U_11
  _atom_site_aniso_U_22
  _atom_site_aniso_U_33
  _atom_site_aniso_U_23
  _atom_site_aniso_U_13
  _atom_site_aniso_U_12
 O1S 0.125(4) 0.112(4) 0.130(4) 0.000(3) 0.047(3) 0.010(3)
 C2S 0.128(6) 0.120(6) 0.118(5) 0.000(4) 0.047(5) 0.008(4)
 C4S 0.139(6) 0.137(7) 0.133(6) 0.008(5) 0.039(5) -0.016(5)
 C5S 0.141(6) 0.109(6) 0.133(6) -0.011(5) 0.046(5) -0.012(4)
 C3S 0.187(8) 0.141(7) 0.153(7) -0.031(6) 0.079(6) -0.052(6)
 C1 0.185(8) 0.090(5) 0.138(7) 0.032(5) 0.039(6) -0.001(5)
 N2 0.136(5) 0.112(5) 0.135(5) 0.050(4) 0.015(4) -0.014(3)
 C3 0.122(5) 0.090(5) 0.123(5) 0.027(4) 0.037(4) 0.001(4)
 C4 0.107(4) 0.074(4) 0.146(5) 0.028(4) 0.058(4) 0.010(3)
 C5 0.117(5) 0.067(4) 0.126(5) 0.014(4) 0.062(4) 0.009(3)
 C6 0.114(4) 0.067(4) 0.110(4) 0.004(3) 0.052(4) 0.006(3)
 C7 0.106(4) 0.063(4) 0.113(4) 0.001(3) 0.055(4) 0.004(3)
 C8 0.125(5) 0.071(4) 0.113(4) 0.012(4) 0.053(4) -0.002(3)
 C9 0.169(7) 0.108(5) 0.111(5) 0.011(4) 0.067(5) -0.019(5)
 C10 0.218(9) 0.097(5) 0.153(7) 0.021(5) 0.113(7) 0.003(5)
 N11 0.099(3) 0.067(3) 0.142(5) -0.007(3) 0.063(3) 0.001(2)
 C12 0.113(5) 0.085(5) 0.204(8) -0.011(5) 0.077(5) -0.014(4)
 C13 0.087(9) 0.067(5) 0.111(8) -0.009(6) 0.045(10) -0.001(5)
 C14 0.071(6) 0.065(5) 0.103(11) 0.003(7) 0.031(8) -0.004(5)
 C15 0.078(5) 0.069(5) 0.112(9) 0.005(7) 0.037(7) 0.001(4)
 C16 0.066(4) 0.069(4) 0.098(7) 0.004(5) 0.027(5) 0.001(3)
 C17 0.076(5) 0.075(5) 0.113(9) -0.002(7) 0.031(7) -0.001(4)
 C18 0.076(7) 0.068(5) 0.128(10) 0.003(6) 0.061(6) 0.007(5)
 C19 0.074(4) 0.077(5) 0.092(5) -0.003(5) 0.027(4) -0.001(4)
 C20 0.082(5) 0.070(5) 0.098(5) -0.007(5) 0.037(4) -0.003(4)
 C21 0.075(5) 0.065(4) 0.132(8) 0.002(5) 0.045(5) -0.002(3)
 C22 0.069(5) 0.069(5) 0.171(10) -0.013(8) 0.054(7) -0.001(4)
 C23 0.071(6) 0.065(5) 0.169(13) 0.001(9) 0.040(9) 0.001(4)
 C24 0.070(7) 0.068(5) 0.147(13) -0.001(7) 0.037(8) 0.002(4)
 C25 0.071(5) 0.071(5) 0.142(12) 0.000(9) 0.032(9) 0.000(4)
 C26 0.069(5) 0.072(5) 0.124(8) -0.001(7) 0.031(6) 0.001(4)
 N27 0.085(3) 0.066(3) 0.188(6) 0.014(3) 0.048(3) 0.004(2)
 C28 0.081(4) 0.059(3) 0.114(4) 0.012(3) 0.020(3) 0.007(3)
 C29 0.101(4) 0.079(4) 0.094(4) 0.003(3) 0.024(3) 0.020(3)
 C30 0.089(4) 0.074(4) 0.098(4) -0.011(3) 0.004(3) 0.004(3)
 C31 0.086(4) 0.069(4) 0.114(4) 0.001(4) 0.017(3) -0.006(3)
 C32 0.088(4) 0.072(4) 0.096(4) 0.002(3) 0.024(3) 0.011(3)
 C33 0.075(3) 0.068(4) 0.102(4) 0.003(3) 0.007(3) 0.011(3)
 C34 0.104(5) 0.136(6) 0.127(6) -0.035(5) -0.006(4) 0.012(4)
 N35 0.137(5) 0.102(4) 0.102(4) 0.025(3) 0.044(3) 0.038(3)
 C36 0.094(4) 0.096(4) 0.108(5) 0.018(4) 0.030(4) 0.017(3)
 C37 0.091(4) 0.093(4) 0.115(5) 0.024(4) 0.040(4) 0.013(3)
 C38 0.095(4) 0.097(5) 0.137(6) 0.025(4) 0.043(4) 0.023(4)
 C39 0.093(4) 0.108(5) 0.118(5) 0.012(4) 0.036(4) 0.014(4)
 C40 0.115(5) 0.117(5) 0.126(6) 0.020(4) 0.045(4) 0.025(4)
 C41 0.113(5) 0.097(5) 0.112(5) 0.025(4) 0.040(4) 0.026(4)
 C42 0.106(5) 0.107(5) 0.140(5) 0.016(5) 0.059(4) 0.005(4)
 C43 0.095(4) 0.117(5) 0.145(5) 0.023(5) 0.039(4) 0.004(4)
 C44 0.093(5) 0.135(6) 0.133(5) 0.025(5) 0.034(4) 0.028(4)
 C45 0.105(5) 0.137(6) 0.134(6) 0.045(5) 0.042(5) 0.024(4)
 C46 0.112(5) 0.155(7) 0.130(6) 0.043(5) 0.049(5) 0.031(5)
 C47 0.091(5) 0.164(6) 0.110(5) 0.038(5) 0.046(4) 0.035(4)
 C48 0.101(5) 0.156(7) 0.108(5) 0.028(5) 0.048(4) 0.026(4)
 C49 0.105(5) 0.143(6) 0.107(5) 0.029(4) 0.042(4) 0.031(4)
 N50 0.130(5) 0.192(6) 0.100(4) 0.049(4) 0.054(4) 0.064(4)
 C51 0.099(4) 0.156(5) 0.073(4) 0.019(4) 0.037(3) 0.016(4)
 C52 0.082(4) 0.190(6) 0.080(5) 0.029(5) 0.026(3) -0.006(4)
 C53 0.105(4) 0.154(6) 0.082(5) 0.001(4) 0.044(4) -0.022(4)
 C54 0.100(4) 0.116(5) 0.095(5) -0.015(4) 0.048(4) -0.012(3)
 C55 0.089(4) 0.111(4) 0.077(4) -0.006(3) 0.042(3) -0.004(3)
 C56 0.097(4) 0.115(4) 0.076(4) 0.000(3) 0.038(3) 0.005(3)
 C57 0.116(5) 0.121(5) 0.084(4) -0.004(4) 0.036(4) -0.004(4)
 C58 0.138(6) 0.157(7) 0.105(6) 0.014(5) 0.046(5) -0.025(5)
 N59 0.077(3) 0.119(4) 0.101(4) 0.005(3) 0.043(3) 0.014(3)
 C60 0.078(4) 0.133(6) 0.087(4) 0.011(4) 0.032(3) 0.012(4)
 C61 0.072(4) 0.144(6) 0.103(4) 0.013(4) 0.036(3) 0.019(4)
 C62 0.067(4) 0.257(10) 0.109(5) 0.029(6) 0.031(4) 0.025(5)
 C63 0.083(5) 0.321(12) 0.120(5) 0.048(6) 0.051(4) 0.066(6)
 C64 0.077(4) 0.330(13) 0.100(5) 0.013(7) 0.043(4) 0.039(6)
 C65 0.073(4) 0.228(9) 0.101(5) 0.015(5) 0.034(4) 0.019(5)
 C66 0.092(5) 0.166(6) 0.174(6) 0.036(6) 0.048(5) -0.007(4)
 C67 0.072(4) 0.162(6) 0.182(6) 0.031(6) 0.050(4) 0.012(4)
 C68 0.071(4) 0.323(12) 0.125(5) 0.049(6) 0.047(4) 0.034(6)
 C69 0.069(4) 0.308(12) 0.104(5) 0.049(6) 0.041(4) 0.020(5)
 C70 0.074(4) 0.203(8) 0.093(4) 0.039(5) 0.040(3) 0.014(4)
 C71 0.070(4) 0.128(5) 0.111(4) 0.032(4) 0.040(3) 0.020(3)
 C72 0.064(4) 0.185(7) 0.100(4) 0.039(5) 0.031(3) 0.008(4)
 C73 0.072(4) 0.281(11) 0.103(5) 0.051(6) 0.046(4) 0.031(5)
 N74 0.071(3) 0.136(5) 0.096(4) 0.022(3) 0.032(3) 0.021(3)
 C75 0.063(3) 0.105(4) 0.077(4) 0.000(3) 0.020(3) 0.005(3)
 C17A 0.061(8) 0.107(7) 0.103(9) -0.007(7) 0.018(6) 0.013(5)
 C16A 0.070(8) 0.127(7) 0.082(9) -0.011(8) 0.018(6) 0.019(7)
 C15A 0.064(7) 0.144(7) 0.074(7) 0.016(7) 0.019(5) 0.015(7)
 C14A 0.067(6) 0.125(7) 0.082(8) 0.010(7) 0.017(5) -0.007(6)
 C27A 0.073(7) 0.108(7) 0.075(9) 0.001(7) 0.018(6) -0.003(6)
 C76 0.079(4) 0.199(8) 0.108(5) 0.026(5) 0.036(4) 0.032(5)
 C77 0.082(4) 0.140(6) 0.102(5) 0.033(4) 0.043(4) 0.021(4)
 N78 0.082(4) 0.160(6) 0.201(7) 0.044(5) 0.054(4) 0.023(4)
 C79 0.084(5) 0.188(8) 0.101(5) 0.027(5) 0.043(4) 0.023(4)
 N80 0.124(6) 0.249(10) 0.241(10) 0.076(8) 0.091(6) 0.071(6)
 C81 0.093(5) 0.209(9) 0.123(6) 0.038(6) 0.031(5) -0.028(5)
 N82 0.113(6) 0.269(11) 0.215(9) 0.032(8) 0.039(6) -0.065(6)
 C83 0.097(5) 0.131(6) 0.124(6) 0.028(5) 0.017(5) -0.008(4)
 N84 0.111(5) 0.136(6) 0.198(8) 0.045(5) 0.027(5) 0.011(4)
 C85 0.111(5) 0.166(7) 0.105(5) -0.017(5) 0.053(4) 0.012(5)
 C86 0.137(6) 0.110(5) 0.145(7) -0.018(4) 0.069(5) -0.010(4)
 C87 0.194(9) 0.161(8) 0.159(8) -0.017(7) 0.083(7) 0.011(7)
 N88 0.135(5) 0.197(6) 0.087(4) -0.015(4) 0.046(4) -0.064(5)
 C89 0.111(5) 0.180(7) 0.106(5) -0.021(5) 0.052(4) -0.049(5)
 C90 0.096(5) 0.148(6) 0.088(4) -0.005(4) 0.032(4) -0.020(4)
 C91 0.091(4) 0.134(6) 0.099(5) -0.011(4) 0.038(4) -0.011(4)
 C92 0.099(5) 0.128(5) 0.109(5) -0.007(4) 0.047(4) -0.013(4)
 C93 0.134(6) 0.163(7) 0.123(6) -0.034(5) 0.070(5) -0.048(5)
 C94 0.131(6) 0.179(8) 0.113(6) -0.029(5) 0.050(5) -0.056(5)
 C95 0.114(5) 0.121(5) 0.128(5) 0.011(5) 0.056(4) 0.003(4)
 C96 0.099(4) 0.097(4) 0.114(4) -0.002(4) 0.046(4) -0.006(3)
 C97 0.105(4) 0.082(4) 0.110(5) 0.004(3) 0.041(4) -0.006(3)
 C98 0.111(5) 0.087(4) 0.102(5) -0.001(3) 0.046(4) -0.003(3)
 C99 0.108(5) 0.072(4) 0.114(5) 0.000(3) 0.042(4) -0.004(3)
 C100 0.098(4) 0.076(4) 0.112(5) 0.012(3) 0.041(4) 0.007(3)
 C101 0.090(4) 0.100(5) 0.124(5) 0.000(4) 0.053(4) 0.000(3)
 C102 0.087(4) 0.101(5) 0.114(5) -0.008(4) 0.038(4) -0.014(3)
 N103 0.134(4) 0.075(3) 0.146(5) -0.003(3) 0.084(4) 0.002(3)
 C104 0.191(8) 0.066(4) 0.174(7) 0.001(4) 0.107(6) -0.004(4)
 C105 0.118(5) 0.093(5) 0.113(5) 0.019(5) 0.045(5) -0.001(4)
 N106 0.127(5) 0.104(4) 0.122(5) 0.014(4) 0.052(4) -0.002(4)
 C107 0.094(5) 0.100(5) 0.133(6) -0.003(4) 0.050(4) -0.016(4)
 N108 0.103(4) 0.116(5) 0.141(5) -0.009(4) 0.052(4) -0.015(4)
 C109 0.100(6) 0.153(7) 0.133(5) 0.023(6) 0.049(5) 0.004(5)
 N110 0.125(6) 0.208(8) 0.129(5) 0.046(6) 0.052(5) 0.002(5)
 C111 0.133(6) 0.117(5) 0.158(7) 0.016(5) 0.082(5) 0.018(5)
 N112 0.173(7) 0.117(5) 0.233(9) 0.006(6) 0.118(6) 0.027(5)
 C113 0.179(9) 0.292(14) 0.091(6) -0.033(7) 0.045(6) -0.095(9)
 C114 0.085(5) 0.266(12) 0.139(7) 0.054(7) 0.026(4) -0.008(5)
 C115 0.081(5) 0.272(13) 0.161(8) 0.070(8) 0.029(5) 0.006(6)
 C116 0.171(8) 0.227(10) 0.116(6) 0.083(6) 0.074(6) 0.093(7)
 C117 0.103(5) 0.120(5) 0.163(7) 0.035(6) 0.054(5) 0.009(5)
 N118 0.147(6) 0.131(6) 0.218(9) 0.043(6) 0.076(6) -0.002(5)
 C119 0.092(5) 0.139(7) 0.149(6) 0.019(6) 0.058(5) 0.011(5)
 C120 0.120(10) 0.082(7) 0.146(13) -0.005(8) 0.052(9) 0.024(7)
 N120 0.128(6) 0.188(8) 0.149(6) -0.006(6) 0.050(5) 0.028(5)
 C121 0.134(6) 0.103(5) 0.203(9) 0.024(6) 0.093(6) 0.008(5)
 N122 0.224(9) 0.113(5) 0.265(10) 0.023(6) 0.160(8) 0.011(6)
 C123 0.099(5) 0.137(6) 0.129(5) -0.008(6) 0.040(5) 0.008(5)
 N124 0.101(5) 0.186(7) 0.139(5) -0.010(6) 0.040(4) 0.008(4)
 C125 0.365(16) 0.153(8) 0.172(9) 0.070(7) 0.164(10) 0.149(10)
 C126 0.108(5) 0.093(5) 0.178(7) -0.012(5) 0.051(5) -0.018(4)
 C127 0.120(7) 0.203(11) 0.300(16) -0.019(10) 0.057(8) 0.007(7)
 N128 0.115(4) 0.095(4) 0.128(5) -0.029(3) -0.012(3) 0.026(3)
 C129 0.118(5) 0.101(5) 0.128(6) -0.044(4) -0.023(4) 0.027(4)
 C130 0.119(5) 0.105(5) 0.131(6) -0.040(4) -0.017(4) 0.032(4)
 C131 0.130(6) 0.111(5) 0.124(6) -0.031(4) -0.009(5) 0.035(4)
 C132 0.129(6) 0.108(5) 0.144(6) -0.037(5) -0.031(5) 0.032(4)
 C133 0.151(7) 0.114(6) 0.208(9) -0.066(6) -0.045(6) 0.043(5)
 C134 0.132(6) 0.117(6) 0.170(8) -0.060(5) -0.039(6) 0.038(5)
 C135 0.123(5) 0.109(5) 0.184(7) -0.032(6) -0.019(5) 0.038(5)
 C136 0.145(6) 0.146(6) 0.197(8) -0.050(7) 0.011(6) 0.055(5)
 C137 0.130(6) 0.158(7) 0.168(7) -0.063(6) 0.004(5) 0.048(5)
 C138 0.126(6) 0.141(6) 0.129(6) -0.050(5) -0.013(5) 0.048(5)
 C139 0.106(5) 0.168(7) 0.112(5) -0.042(5) -0.009(4) 0.039(5)
 C140 0.146(8) 0.151(7) 0.317(15) -0.070(10) 0.067(9) 0.039(7)
 N141 0.171(8) 0.155(7) 0.424(18) -0.073(11) 0.087(10) 0.033(7)
 C142 0.182(9) 0.169(9) 0.190(8) -0.025(9) -0.004(9) 0.074(8)
 N143 0.335(16) 0.267(14) 0.191(9) -0.052(11) -0.046(11) 0.155(12)
 C143 0.104(9) 0.118(12) 0.29(2) 0.002(14) 0.069(13) 0.030(7)
 C144 0.080(5) 0.107(6) 0.178(7) -0.012(7) -0.024(6) 0.003(4)
 N145 0.106(5) 0.116(6) 0.189(7) -0.002(6) -0.006(6) 0.005(4)
 C146 0.151(7) 0.118(6) 0.234(11) -0.055(7) -0.043(7) 0.045(6)
 N147 0.211(9) 0.125(6) 0.350(15) -0.059(8) -0.108(10) 0.042(7)
 C148 0.132(6) 0.092(5) 0.123(6) -0.022(4) -0.010(5) 0.031(4)
 C149 0.156(7) 0.102(5) 0.114(5) 0.005(4) 0.055(5) 0.019(4)
 C150 0.173(8) 0.149(7) 0.150(8) -0.006(6) 0.075(6) 0.024(6)
 C151 0.088(4) 0.077(4) 0.202(8) 0.022(5) 0.046(5) 0.014(3)
 C152 0.0844(15) 0.0757(17) 0.1074(18) -0.0030(14) 0.0334(12) -0.0013(14)
 N153 0.0844(15) 0.0757(17) 0.1074(18) -0.0030(14) 0.0334(12) -0.0013(14)
 C154 0.0844(15) 0.0757(17) 0.1074(18) -0.0030(14) 0.0334(12) -0.0013(14)
 N155 0.0844(15) 0.0757(17) 0.1074(18) -0.0030(14) 0.0334(12) -0.0013(14)
 C156 0.0844(15) 0.0757(17) 0.1074(18) -0.0030(14) 0.0334(12) -0.0013(14)
 N157 0.0844(15) 0.0757(17) 0.1074(18) -0.0030(14) 0.0334(12) -0.0013(14)
 C158 0.0844(15) 0.0757(17) 0.1074(18) -0.0030(14) 0.0334(12) -0.0013(14)
 N159 0.0844(15) 0.0757(17) 0.1074(18) -0.0030(14) 0.0334(12) -0.0013(14)
 C160 0.102(4) 0.091(5) 0.113(5) -0.006(4) 0.040(4) 0.005(3)
 C161 0.123(6) 0.107(6) 0.171(8) -0.017(5) 0.044(5) -0.002(4)
 C162 0.123(5) 0.073(4) 0.227(9) 0.037(5) 0.076(6) 0.028(4)
 C4A 0.127(9) 0.183(10) 0.207(11) 0.106(9) -0.063(9) -0.069(8)
 C3A 0.076(9) 0.177(12) 0.181(11) 0.091(9) -0.025(8) -0.026(8)
 C2A 0.088(10) 0.144(10) 0.171(10) 0.083(9) -0.006(8) -0.020(7)
 C1A 0.095(9) 0.129(9) 0.158(10) 0.066(8) -0.006(7) -0.009(7)
 C40A 0.150(11) 0.150(12) 0.172(13) 0.065(10) -0.044(10) -0.066(9)
 C27 0.155(12) 0.172(12) 0.193(12) 0.093(11) -0.063(10) -0.070(9)
 C5A 0.113(8) 0.177(9) 0.196(9) 0.073(9) -0.024(8) -0.059(7)
 C6A 0.116(8) 0.162(9) 0.188(9) 0.086(9) -0.022(8) -0.048(7)
 C10A 0.101(8) 0.160(10) 0.103(8) 0.049(7) -0.001(6) -0.041(7)
 C9A 0.137(11) 0.178(12) 0.144(11) 0.077(10) -0.004(8) -0.056(9)
 C8A 0.130(11) 0.200(14) 0.148(11) 0.076(10) -0.001(8) -0.058(10)
 C7A 0.112(8) 0.175(11) 0.130(9) 0.066(8) 0.000(7) -0.055(8)
 C12A 0.141(11) 0.171(12) 0.114(10) 0.043(9) -0.019(8) -0.075(9)
 C11A 0.120(9) 0.158(11) 0.106(9) 0.059(8) -0.018(6) -0.059(8)
 N13A 0.086(6) 0.143(7) 0.094(7) 0.035(6) 0.010(5) -0.018(6)
 C18A 0.085(8) 0.110(8) 0.128(11) -0.009(9) 0.017(7) 0.009(7)
 C19A 0.130(13) 0.167(16) 0.215(19) -0.073(15) -0.006(11) -0.011(11)
 N20A 0.097(7) 0.153(8) 0.097(6) -0.025(6) 0.007(5) 0.047(6)
 C21A 0.083(8) 0.151(10) 0.108(7) -0.039(7) 0.001(7) 0.043(7)
 C22A 0.081(8) 0.154(11) 0.142(10) -0.057(8) 0.018(7) 0.035(8)
 C23A 0.106(11) 0.156(13) 0.169(11) -0.068(10) -0.002(9) 0.046(10)
 C24A 0.141(13) 0.27(2) 0.103(9) -0.053(12) -0.017(9) 0.116(14)
 C25A 0.088(7) 0.237(15) 0.090(8) 0.019(9) 0.041(6) 0.011(8)
 C26A 0.058(6) 0.35(3) 0.121(11) 0.070(13) 0.036(6) 0.031(10)
 C28A 0.077(10) 0.107(8) 0.112(12) -0.003(8) 0.034(7) 0.000(6)
 C29A 0.141(11) 0.143(12) 0.122(10) 0.009(9) 0.036(8) 0.035(9)
 C30A 0.132(11) 0.157(15) 0.090(9) 0.035(10) -0.004(8) -0.046(12)
 C31A 0.107(10) 0.159(10) 0.246(18) 0.082(13) 0.002(11) -0.070(9)
 N32A 0.155(12) 0.174(13) 0.37(3) 0.105(16) 0.031(14) -0.070(11)
 C33A 0.112(9) 0.099(10) 0.184(10) 0.024(10) -0.039(10) -0.020(8)
 N34A 0.161(11) 0.084(8) 0.176(10) -0.010(9) -0.051(10) 0.000(7)
 C35A 0.099(9) 0.186(12) 0.199(10) 0.069(10) 0.013(10) -0.067(8)
 N36A 0.114(13) 0.28(2) 0.210(11) 0.113(13) 0.042(12) -0.034(14)
 C37A 0.128(10) 0.159(10) 0.169(12) 0.059(9) -0.018(10) -0.054(8)
 N38A 0.136(10) 0.122(9) 0.152(11) 0.009(7) 0.024(8) -0.015(8)
 C39A 0.133(9) 0.121(8) 0.120(9) -0.046(7) 0.043(7) -0.035(7)
 C4B 0.163(11) 0.196(12) 0.205(14) 0.087(11) -0.052(11) -0.058(10)
 C3B 0.148(15) 0.184(13) 0.197(15) 0.078(12) -0.039(13) -0.017(12)
 C2B 0.146(15) 0.162(13) 0.196(15) 0.088(12) -0.029(12) -0.018(11)
 C1B 0.132(12) 0.145(11) 0.179(14) 0.080(10) -0.018(10) -0.023(9)
 C40B 0.156(13) 0.147(11) 0.196(15) 0.093(12) -0.072(12) -0.041(10)
 C11 0.173(13) 0.189(13) 0.219(16) 0.096(13) -0.071(13) -0.060(10)
 C5B 0.138(12) 0.207(11) 0.177(11) 0.060(8) 0.004(10) -0.037(9)
 C6B 0.154(11) 0.212(13) 0.183(11) 0.051(9) 0.009(10) -0.050(8)
 C7B 0.161(11) 0.208(16) 0.216(17) 0.104(12) -0.029(12) -0.071(11)
 C8B 0.136(11) 0.182(15) 0.195(16) 0.098(12) -0.003(11) -0.063(11)
 C9B 0.109(9) 0.147(12) 0.146(13) 0.065(10) 0.016(9) -0.025(9)
 C10B 0.081(8) 0.145(11) 0.117(10) 0.057(8) 0.025(6) -0.013(7)
 C11B 0.101(10) 0.182(15) 0.161(15) 0.087(12) -0.001(9) -0.023(10)
 C12B 0.149(13) 0.202(18) 0.21(2) 0.109(15) -0.047(14) -0.055(13)
 N13B 0.098(7) 0.128(9) 0.096(8) 0.024(7) 0.031(6) -0.002(7)
 C14B 0.078(9) 0.115(7) 0.064(8) 0.010(7) 0.014(7) 0.005(7)
 C15B 0.078(9) 0.121(7) 0.090(9) 0.009(8) 0.025(7) 0.013(8)
 C16B 0.066(9) 0.110(7) 0.087(9) -0.004(7) 0.020(6) 0.014(7)
 N17B 0.078(7) 0.116(8) 0.110(9) -0.019(7) 0.010(6) 0.022(6)
 C18B 0.089(9) 0.108(9) 0.097(10) -0.003(7) 0.015(6) 0.015(7)
 C19B 0.087(10) 0.124(10) 0.158(13) -0.022(9) 0.022(8) 0.028(8)
 C20B 0.131(13) 0.117(12) 0.160(17) -0.035(10) 0.008(10) 0.043(9)
 C21B 0.118(15) 0.20(2) 0.21(2) -0.094(18) -0.031(14) 0.022(15)
 C22B 0.056(8) 0.102(6) 0.102(10) 0.001(8) 0.025(7) 0.004(7)
 C23B 0.101(10) 0.104(10) 0.161(16) -0.011(10) 0.061(10) -0.031(8)
 C24B 0.103(12) 0.163(18) 0.22(2) -0.008(18) 0.034(12) -0.035(12)
 C25B 0.102(10) 0.167(13) 0.104(9) -0.018(9) 0.041(7) 0.011(9)
 C26B 0.22(2) 0.29(3) 0.107(14) -0.017(17) -0.004(14) 0.02(2)
 C27B 0.072(10) 0.107(7) 0.082(10) 0.001(7) 0.020(7) -0.004(7)
 C28B 0.102(14) 0.109(8) 0.107(11) 0.007(8) 0.057(9) -0.001(10)
 C29B 0.169(16) 0.085(11) 0.144(13) -0.017(10) 0.042(11) -0.006(11)
 C30B 0.149(16) 0.142(18) 0.100(12) 0.033(12) 0.009(10) -0.038(16)
 C31B 0.125(19) 0.22(2) 0.201(16) 0.068(14) 0.028(17) -0.020(16)
 N32B 0.148(16) 0.29(3) 0.26(2) 0.124(18) 0.066(16) 0.000(17)
 C33B 0.134(11) 0.181(14) 0.153(15) 0.042(12) -0.016(11) -0.075(9)
 N34B 0.32(3) 0.19(2) 0.23(2) 0.127(18) -0.003(19) 0.011(15)
 C35B 0.156(13) 0.217(16) 0.186(16) 0.063(13) 0.031(13) -0.023(12)
 N36B 0.26(3) 0.19(2) 0.35(3) 0.09(2) 0.01(2) -0.045(17)
 C37B 0.144(13) 0.181(14) 0.193(13) 0.053(11) 0.018(12) -0.020(12)
 N38B 0.21(2) 0.29(3) 0.30(3) 0.149(19) 0.12(2) 0.07(2)
 C39B 0.128(19) 0.141(17) 0.14(2) 0.002(14) -0.059(16) -0.024(14)
 O11S 0.142(6) 0.118(6) 0.261(10) -0.030(6) 0.032(6) -0.003(4)
 C14S 0.179(10) 0.130(8) 0.224(14) -0.039(9) 0.052(9) -0.019(8)
 C12S 0.138(9) 0.135(8) 0.230(14) 0.026(9) 0.030(8) -0.012(7)
 C15S 0.199(11) 0.112(8) 0.248(15) 0.000(9) 0.077(10) -0.007(7)
 C13S 0.136(8) 0.125(8) 0.222(13) -0.024(9) 0.036(8) 0.005(7)
 C7S 0.085(6) 0.143(8) 0.245(13) 0.023(9) 0.028(7) -0.008(5)
 C9S 0.142(10) 0.147(8) 0.235(14) 0.000(9) 0.050(9) -0.029(7)
 O6S 0.173(7) 0.124(6) 0.133(6) 0.011(4) 0.021(5) -0.016(4)
 C10S 0.116(7) 0.187(10) 0.158(10) -0.007(8) 0.035(7) 0.004(6)
 C8S 0.124(9) 0.158(9) 0.316(17) 0.047(10) 0.066(9) -0.008(7)
 O21S 0.122(8) 0.197(11) 0.166(10) 0.031(8) 0.067(8) 0.046(7)
 C23S 0.103(7) 0.175(12) 0.123(12) 0.054(9) 0.024(8) 0.043(8)
 C24S 0.088(7) 0.197(13) 0.089(10) 0.060(8) 0.026(7) 0.056(8)
 C22S 0.119(10) 0.182(14) 0.196(16) 0.043(11) 0.068(12) 0.059(9)
 C25S 0.107(9) 0.170(14) 0.162(14) 0.077(9) 0.011(10) 0.040(8)
 C18S 0.093(7) 0.190(13) 0.125(11) -0.019(12) 0.031(8) -0.052(9)
 C17S 0.094(8) 0.169(11) 0.136(12) -0.013(10) 0.016(9) -0.023(8)
 O16S 0.107(8) 0.208(12) 0.165(10) -0.015(9) 0.060(7) -0.047(7)
 C20S 0.142(11) 0.166(12) 0.128(12) 0.031(11) 0.054(10) -0.038(9)
 C19S 0.120(9) 0.189(13) 0.124(12) 0.007(13) 0.024(9) -0.005(10)
 C155 0.123(11) 0.175(13) 0.246(13) -0.014(13) -0.045(11) -0.020(9)
 C06B 0.122(10) 0.116(9) 0.209(12) 0.007(9) -0.015(9) -0.044(7)
 C05D 0.081(7) 0.131(9) 0.230(13) 0.045(10) 0.048(8) -0.027(7)
 O05F 0.150(7) 0.155(8) 0.204(10) 0.008(7) 0.035(7) -0.021(7)
 C05Z 0.145(10) 0.100(8) 0.180(11) 0.028(8) 0.040(8) -0.028(7)
 C27S 0.131(8) 0.275(15) 0.130(8) 0.009(9) 0.039(7) 0.062(9)
 C26S 0.143(8) 0.176(11) 0.135(8) -0.024(7) 0.041(6) 0.031(7)
 C30S 0.096(7) 0.205(12) 0.152(10) -0.028(8) 0.036(6) 0.029(7)
 O29S 0.151(7) 0.286(13) 0.190(9) -0.049(8) 0.027(6) 0.031(7)
 C28S 0.140(8) 0.231(13) 0.166(9) -0.040(10) 0.053(8) 0.034(9)
 C13A 0.076(11) 0.067(6) 0.103(14) -0.006(10) 0.040(13) -0.002(7)
 C2 0.084(11) 0.077(8) 0.120(17) -0.009(11) 0.054(12) -0.004(8)
 C1C 0.080(9) 0.084(8) 0.104(15) 0.005(12) 0.041(12) 0.001(7)
 C1D 0.074(8) 0.077(7) 0.067(10) -0.007(8) 0.025(9) -0.005(5)
 C1E 0.070(8) 0.072(8) 0.098(15) 0.002(12) 0.037(12) 0.009(7)
 C1F 0.071(10) 0.073(8) 0.113(18) -0.008(12) 0.028(14) -0.005(7)
 C1G 0.078(7) 0.077(7) 0.098(8) -0.006(8) 0.029(5) -0.005(7)
 C20A 0.081(7) 0.073(7) 0.107(8) -0.006(7) 0.031(5) -0.006(7)
 C1H 0.082(8) 0.070(7) 0.123(12) -0.004(8) 0.047(10) 0.002(6)
 C1I 0.075(9) 0.077(8) 0.151(16) 0.004(13) 0.047(12) -0.002(7)
 C1J 0.075(10) 0.073(8) 0.148(19) 0.000(15) 0.046(15) -0.002(8)
 C1K 0.079(11) 0.066(8) 0.158(18) 0.006(12) 0.047(13) 0.000(7)
 C1L 0.079(10) 0.066(9) 0.156(19) 0.008(14) 0.041(15) -0.004(8)
 C1M 0.082(9) 0.066(8) 0.161(16) 0.009(13) 0.057(13) 0.009(7)
 C1N 0.0844(15) 0.0757(17) 0.1074(18) -0.0030(14) 0.0334(12) -0.0013(14)
 N1 0.0844(15) 0.0757(17) 0.1074(18) -0.0030(14) 0.0334(12) -0.0013(14)
 C1O 0.0844(15) 0.0757(17) 0.1074(18) -0.0030(14) 0.0334(12) -0.0013(14)
 N3 0.0844(15) 0.0757(17) 0.1074(18) -0.0030(14) 0.0334(12) -0.0013(14)
 C1P 0.0844(15) 0.0757(17) 0.1074(18) -0.0030(14) 0.0334(12) -0.0013(14)
 N4 0.0844(15) 0.0757(17) 0.1074(18) -0.0030(14) 0.0334(12) -0.0013(14)
 C1Q 0.0844(15) 0.0757(17) 0.1074(18) -0.0030(14) 0.0334(12) -0.0013(14)
 N5 0.0844(15) 0.0757(17) 0.1074(18) -0.0030(14) 0.0334(12) -0.0013(14)

_geom_special_details
;
 All esds (except the esd in the dihedral angle between two l.s. planes)
 are estimated using the full covariance matrix.  The cell esds are taken
 into account individually in the estimation of esds in distances, angles
 and torsion angles; correlations between esds in cell parameters are only
 used when they are defined by crystal symmetry.  An approximate (isotropic)
 treatment of cell esds is used for estimating esds involving l.s. planes.
;
loop_
  _geom_bond_atom_site_label_1
  _geom_bond_atom_site_label_2
  _geom_bond_distance
  _geom_bond_site_symmetry_2
  _geom_bond_publ_flag
 O1S C2S 1.431(8) . ?
 O1S C5S 1.411(9) . ?
 C2S H2SA 0.9900 . ?
 C2S H2SB 0.9900 . ?
 C2S C3S 1.465(11) . ?
 C4S H4SA 0.9900 . ?
 C4S H4SB 0.9900 . ?
 C4S C5S 1.460(11) . ?
 C4S C3S 1.567(12) . ?
 C5S H5SA 0.9900 . ?
 C5S H5SB 0.9900 . ?
 C3S H3SA 0.9900 . ?
 C3S H3SB 0.9900 . ?
 C1 H1A 0.9800 . ?
 C1 H1B 0.9800 . ?
 C1 H1C 0.9800 . ?
 C1 N2 1.450(9) . ?
 N2 C3 1.383(9) . ?
 N2 C1A 1.293(10) . ?
 N2 C1B 1.652(15) . ?
 C3 C4 1.422(10) . ?
 C3 C8 1.420(10) . ?
 C4 C5 1.376(10) . ?
 C4 C162 1.509(9) . ?
 C5 C6 1.379(9) . ?
 C5 N103 1.452(8) . ?
 C6 C7 1.413(9) . ?
 C6 C160 1.487(9) . ?
 C7 C8 1.350(9) . ?
 C7 N11 1.443(8) . ?
 C8 C9 1.483(10) . ?
 C9 H9A 0.9900 . ?
 C9 H9B 0.9900 . ?
 C9 C10 1.574(10) . ?
 C10 H10A 0.9800 . ?
 C10 H10B 0.9800 . ?
 C10 H10C 0.9800 . ?
 N11 C12 1.473(8) . ?
 N11 C13 1.32(3) . ?
 N11 C13A 1.39(6) . ?
 C12 H12A 0.9800 . ?
 C12 H12B 0.9800 . ?
 C12 H12C 0.9800 . ?
 C13 C14 1.51(3) . ?
 C13 C18 1.28(4) . ?
 C14 H14 0.9500 . ?
 C14 C15 1.36(2) . ?
 C15 H15 0.9500 . ?
 C15 C16 1.427(14) . ?
 C16 C17 1.393(14) . ?
 C16 C19 1.539(14) . ?
 C17 H17 0.9500 . ?
 C17 C18 1.35(2) . ?
 C18 H18 0.9500 . ?
 C19 C20 1.605(15) . ?
 C19 C1N 1.464(11) . ?
 C19 C1O 1.504(12) . ?
 C20 C21 1.575(13) . ?
 C20 C152 1.452(11) . ?
 C20 C1Q 1.423(11) . ?
 C21 C22 1.393(13) . ?
 C21 C26 1.380(12) . ?
 C22 H22 0.9500 . ?
 C22 C23 1.349(18) . ?
 C23 H23 0.9500 . ?
 C23 C24 1.46(3) . ?
 C24 C25 1.32(3) . ?
 C24 N27 1.41(2) . ?
 C25 H25 0.9500 . ?
 C25 C26 1.34(2) . ?
 C26 H26 0.9500 . ?
 N27 C28 1.444(8) . ?
 N27 C151 1.449(8) . ?
 N27 C1K 1.31(6) . ?
 C28 C29 1.400(9) . ?
 C28 C33 1.363(9) . ?
 C29 C30 1.394(9) . ?
 C29 C149 1.522(10) . ?
 C30 C31 1.348(9) . ?
 C30 N128 1.447(8) . ?
 C31 C32 1.400(9) . ?
 C31 C126 1.547(9) . ?
 C32 C33 1.412(9) . ?
 C32 N35 1.414(8) . ?
 C33 C34 1.520(9) . ?
 C34 H34A 0.9900 . ?
 C34 H34B 0.9900 . ?
 C34 H34C 0.9900 . ?
 C34 H34D 0.9900 . ?
 C34 C39A 1.485(12) . ?
 C34 C39B 1.56(3) . ?
 N35 C36 1.388(8) . ?
 N35 C125 1.497(10) . ?
 C36 C37 1.391(9) . ?
 C36 C41 1.390(9) . ?
 C37 H37 0.9500 . ?
 C37 C38 1.387(9) . ?
 C38 H38 0.9500 . ?
 C38 C39 1.385(9) . ?
 C39 C40 1.384(9) . ?
 C39 C42 1.519(10) . ?
 C40 H40 0.9500 . ?
 C40 C41 1.372(10) . ?
 C41 H41 0.9500 . ?
 C42 C43 1.620(10) . ?
 C42 C121 1.411(11) . ?
 C42 C123 1.486(11) . ?
 C43 C44 1.512(11) . ?
 C43 C117 1.452(11) . ?
 C43 C119 1.538(13) . ?
 C44 C45 1.398(10) . ?
 C44 C49 1.366(10) . ?
 C45 H45 0.9500 . ?
 C45 C46 1.379(11) . ?
 C46 H46 0.9500 . ?
 C46 C47 1.430(10) . ?
 C47 C48 1.396(10) . ?
 C47 N50 1.339(9) . ?
 C48 H48 0.9500 . ?
 C48 C49 1.406(10) . ?
 C49 H49 0.9500 . ?
 N50 C51 1.456(10) . ?
 N50 C116 1.470(9) . ?
 C51 C52 1.392(11) . ?
 C51 C56 1.412(9) . ?
 C52 C53 1.394(11) . ?
 C52 C114 1.497(11) . ?
 C53 C54 1.395(10) . ?
 C53 N88 1.446(10) . ?
 C54 C55 1.370(9) . ?
 C54 C86 1.566(10) . ?
 C55 C56 1.387(9) . ?
 C55 N59 1.424(8) . ?
 C56 C57 1.501(9) . ?
 C57 H57A 0.9900 . ?
 C57 H57B 0.9900 . ?
 C57 C58 1.542(9) . ?
 C58 H58A 0.9800 . ?
 C58 H58B 0.9800 . ?
 C58 H58C 0.9800 . ?
 N59 C60 1.368(8) . ?
 N59 C85 1.451(8) . ?
 C60 C61 1.383(9) . ?
 C60 C65 1.387(9) . ?
 C61 H61 0.9500 . ?
 C61 C62 1.366(10) . ?
 C62 H62 0.9500 . ?
 C62 C63 1.409(10) . ?
 C63 C64 1.335(11) . ?
 C63 C66 1.664(13) . ?
 C64 H64 0.9500 . ?
 C64 C65 1.343(10) . ?
 C65 H65 0.9500 . ?
 C66 C67 1.390(13) . ?
 C66 C81 1.430(11) . ?
 C66 C83 1.495(13) . ?
 C67 C68 1.706(12) . ?
 C67 C77 1.488(11) . ?
 C67 C79 1.455(12) . ?
 C68 C69 1.427(10) . ?
 C68 C73 1.371(10) . ?
 C69 H69 0.9500 . ?
 C69 C70 1.342(10) . ?
 C70 H70 0.9500 . ?
 C70 C71 1.392(9) . ?
 C71 C72 1.383(9) . ?
 C71 N74 1.353(8) . ?
 C72 H72 0.9500 . ?
 C72 C73 1.342(10) . ?
 C73 H73 0.9500 . ?
 N74 C75 1.454(7) . ?
 N74 C76 1.474(8) . ?
 C75 C17A 1.3900 . ?
 C75 C27A 1.3900 . ?
 C75 C22B 1.42(2) . ?
 C75 C27B 1.30(2) . ?
 C17A C16A 1.3900 . ?
 C17A C18A 1.45(2) . ?
 C16A C15A 1.3900 . ?
 C16A N20A 1.379(12) . ?
 C15A C14A 1.3900 . ?
 C15A C25A 1.551(13) . ?
 C14A C27A 1.3900 . ?
 C14A N13A 1.492(13) . ?
 C27A C28A 1.540(18) . ?
 C76 H76A 0.9800 . ?
 C76 H76B 0.9800 . ?
 C76 H76C 0.9800 . ?
 C77 N78 1.115(8) . ?
 C79 N80 1.123(9) . ?
 C81 N82 1.129(9) . ?
 C83 N84 1.107(9) . ?
 C85 H85A 0.9800 . ?
 C85 H85B 0.9800 . ?
 C85 H85C 0.9800 . ?
 C86 H86A 0.9900 . ?
 C86 H86B 0.9900 . ?
 C86 C87 1.483(11) . ?
 C87 H87A 0.9800 . ?
 C87 H87B 0.9800 . ?
 C87 H87C 0.9800 . ?
 N88 C89 1.347(9) . ?
 N88 C113 1.469(10) . ?
 C89 C90 1.393(10) . ?
 C89 C94 1.379(11) . ?
 C90 H90 0.9500 . ?
 C90 C91 1.380(9) . ?
 C91 H91 0.9500 . ?
 C91 C92 1.377(10) . ?
 C92 C93 1.348(10) . ?
 C92 C95 1.521(10) . ?
 C93 H93 0.9500 . ?
 C93 C94 1.399(11) . ?
 C94 H94 0.9500 . ?
 C95 C96 1.626(10) . ?
 C95 C109 1.456(12) . ?
 C95 C111 1.492(12) . ?
 C96 C97 1.530(9) . ?
 C96 C105 1.466(11) . ?
 C96 C107 1.461(11) . ?
 C97 C98 1.366(9) . ?
 C97 C102 1.398(9) . ?
 C98 H98 0.9500 . ?
 C98 C99 1.346(8) . ?
 C99 H99 0.9500 . ?
 C99 C100 1.416(9) . ?
 C100 C101 1.408(9) . ?
 C100 N103 1.378(8) . ?
 C101 H101 0.9500 . ?
 C101 C102 1.361(9) . ?
 C102 H102 0.9500 . ?
 N103 C104 1.430(9) . ?
 C104 H10D 0.9800 . ?
 C104 H10E 0.9800 . ?
 C104 H10F 0.9800 . ?
 C105 N106 1.119(9) . ?
 C107 N108 1.141(8) . ?
 C109 N110 1.159(10) . ?
 C111 N112 1.159(10) . ?
 C113 H11A 0.9800 . ?
 C113 H11B 0.9800 . ?
 C113 H11C 0.9800 . ?
 C114 H11D 0.9900 . ?
 C114 H11E 0.9900 . ?
 C114 C115 1.551(12) . ?
 C115 H11F 0.9800 . ?
 C115 H11G 0.9800 . ?
 C115 H11H 0.9800 . ?
 C116 H11I 0.9800 . ?
 C116 H11J 0.9800 . ?
 C116 H11K 0.9800 . ?
 C117 N118 1.128(9) . ?
 C119 N120 1.145(10) . ?
 C120 H12D 0.9800 . ?
 C120 H12E 0.9800 . ?
 C120 H12F 0.9800 . ?
 C120 C162 1.678(15) . ?
 C121 N122 1.170(10) . ?
 C123 N124 1.162(9) . ?
 C125 H12G 0.9800 . ?
 C125 H12H 0.9800 . ?
 C125 H12I 0.9800 . ?
 C126 H12J 0.9900 . ?
 C126 H12K 0.9900 . ?
 C126 C127 1.680(12) . ?
 C127 H12L 0.9800 . ?
 C127 H12M 0.9800 . ?
 C127 H12N 0.9800 . ?
 N128 C129 1.366(9) . ?
 N128 C148 1.451(8) . ?
 C129 C130 1.409(9) . ?
 C129 C134 1.374(10) . ?
 C130 H130 0.9500 . ?
 C130 C131 1.345(10) . ?
 C131 H131 0.9500 . ?
 C131 C132 1.412(10) . ?
 C132 C133 1.400(11) . ?
 C132 C135 1.463(11) . ?
 C133 H133 0.9500 . ?
 C133 C134 1.358(11) . ?
 C134 H134 0.9500 . ?
 C135 C136 1.561(15) . ?
 C135 C144 1.474(15) . ?
 C135 C146 1.430(14) . ?
 C136 C137 1.554(13) . ?
 C136 C140 1.545(17) . ?
 C136 C142 1.456(17) . ?
 C137 C138 1.380(11) . ?
 C137 C23A 1.48(2) . ?
 C137 C20B 1.40(3) . ?
 C138 H138 0.9500 . ?
 C138 C139 1.365(10) . ?
 C139 H13A 0.9500 . ?
 C139 H139 0.9500 . ?
 C139 C21A 1.412(17) . ?
 C139 C18B 1.47(2) . ?
 C140 N141 1.137(13) . ?
 C142 N143 1.131(15) . ?
 C143 H14A 0.9800 . ?
 C143 H14B 0.9800 . ?
 C143 H14C 0.9800 . ?
 C143 C162 1.608(19) . ?
 C144 N145 1.116(12) . ?
 C146 N147 1.144(12) . ?
 C148 H14D 0.9800 . ?
 C148 H14E 0.9800 . ?
 C148 H14F 0.9800 . ?
 C149 H14G 0.9900 . ?
 C149 H14H 0.9900 . ?
 C149 C150 1.521(10) . ?
 C150 H15A 0.9800 . ?
 C150 H15B 0.9800 . ?
 C150 H15C 0.9800 . ?
 C151 H15D 0.9800 . ?
 C151 H15E 0.9800 . ?
 C151 H15F 0.9800 . ?
 C152 N153 1.142(8) . ?
 C154 C1G 1.56(3) . ?
 C154 N5 1.093(17) . ?
 N155 C1Q 1.169(9) . ?
 C156 C20A 1.44(2) . ?
 C156 N1 1.201(17) . ?
 N157 C1N 1.158(9) . ?
 C158 C20A 1.43(2) . ?
 C158 N3 1.257(18) . ?
 N159 C1O 1.107(9) . ?
 C160 H16A 0.9900 . ?
 C160 H16B 0.9900 . ?
 C160 C161 1.547(10) . ?
 C161 H16C 0.9800 . ?
 C161 H16D 0.9800 . ?
 C161 H16E 0.9800 . ?
 C162 H16H 0.9900 . ?
 C162 H16I 0.9900 . ?
 C162 H16F 0.9900 . ?
 C162 H16G 0.9900 . ?
 C4A C3A 1.3900 . ?
 C4A C27 1.3900 . ?
 C4A C5A 1.435(10) . ?
 C3A H3A 0.9500 . ?
 C3A C2A 1.3900 . ?
 C2A H2A 0.9500 . ?
 C2A C1A 1.3900 . ?
 C1A C40A 1.3900 . ?
 C40A H40A 0.9500 . ?
 C40A C27 1.3900 . ?
 C27 H27 0.9500 . ?
 C5A C6A 1.714(16) . ?
 C5A C35A 1.441(11) . ?
 C5A C37A 1.478(13) . ?
 C6A C7A 1.470(9) . ?
 C6A C31A 1.471(11) . ?
 C6A C33A 1.490(14) . ?
 C10A C9A 1.3900 . ?
 C10A C11A 1.3900 . ?
 C10A N13A 1.382(13) . ?
 C9A H9AA 0.9500 . ?
 C9A C8A 1.3900 . ?
 C8A H8A 0.9500 . ?
 C8A C7A 1.3900 . ?
 C7A C12A 1.3900 . ?
 C12A C11A 1.3900 . ?
 C11A H11L 0.9500 . ?
 N13A C30A 1.478(17) . ?
 C18A H18A 0.9900 . ?
 C18A H18B 0.9900 . ?
 C18A C19A 1.59(2) . ?
 C19A H19A 0.9800 . ?
 C19A H19B 0.9800 . ?
 C19A H19C 0.9800 . ?
 N20A C21A 1.381(19) . ?
 N20A C24A 1.435(17) . ?
 C21A C22A 1.336(19) . ?
 C22A H22A 0.9500 . ?
 C22A C23A 1.42(2) . ?
 C23A H23A 0.9500 . ?
 C24A H24A 0.9800 . ?
 C24A H24B 0.9800 . ?
 C24A H24C 0.9800 . ?
 C25A H25A 0.9900 . ?
 C25A H25B 0.9900 . ?
 C25A C26A 1.589(19) . ?
 C26A H26A 0.9800 . ?
 C26A H26B 0.9800 . ?
 C26A H26C 0.9800 . ?
 C28A H28A 0.9900 . ?
 C28A H28B 0.9900 . ?
 C28A C29A 1.56(3) . ?
 C29A H29A 0.9800 . ?
 C29A H29B 0.9800 . ?
 C29A H29C 0.9800 . ?
 C30A H30A 0.9800 . ?
 C30A H30B 0.9800 . ?
 C30A H30C 0.9800 . ?
 C31A N32A 1.073(13) . ?
 C33A N34A 1.086(13) . ?
 C35A N36A 1.076(13) . ?
 C37A N38A 1.094(12) . ?
 C39A H39A 0.9800 . ?
 C39A H39B 0.9800 . ?
 C39A H39C 0.9800 . ?
 C4B C3B 1.3900 . ?
 C4B C11 1.3900 . ?
 C4B C5B 1.552(12) . ?
 C3B H3B 0.9500 . ?
 C3B C2B 1.3900 . ?
 C2B H2B 0.9500 . ?
 C2B C1B 1.3900 . ?
 C1B C40B 1.3900 . ?
 C40B H40B 0.9500 . ?
 C40B C11 1.3900 . ?
 C11 H11 0.9500 . ?
 C5B C6B 1.652(17) . ?
 C5B C35B 1.458(16) . ?
 C5B C37B 1.466(10) . ?
 C6B C7B 1.508(10) . ?
 C6B C31B 1.434(9) . ?
 C6B C33B 1.458(10) . ?
 C7B C8B 1.3900 . ?
 C7B C12B 1.3900 . ?
 C8B H8B 0.9500 . ?
 C8B C9B 1.3900 . ?
 C9B H9BA 0.9500 . ?
 C9B C10B 1.3900 . ?
 C10B C11B 1.3900 . ?
 C10B N13B 1.361(18) . ?
 C11B H11M 0.9500 . ?
 C11B C12B 1.3900 . ?
 C12B H12O 0.9500 . ?
 N13B C14B 1.43(2) . ?
 N13B C30B 1.46(2) . ?
 C14B C15B 1.39(3) . ?
 C14B C27B 1.39(3) . ?
 C15B C16B 1.37(3) . ?
 C15B C25B 1.51(2) . ?
 C16B N17B 1.43(2) . ?
 C16B C22B 1.43(2) . ?
 N17B C18B 1.37(2) . ?
 N17B C21B 1.55(2) . ?
 C18B C19B 1.37(3) . ?
 C19B H19D 0.9900 . ?
 C19B H19E 0.9900 . ?
 C19B C20B 1.34(3) . ?
 C20B H20B 0.9500 . ?
 C21B H21A 0.9800 . ?
 C21B H21B 0.9800 . ?
 C21B H21C 0.9800 . ?
 C22B C23B 1.61(3) . ?
 C23B H23B 0.9900 . ?
 C23B H23C 0.9900 . ?
 C23B C24B 1.70(3) . ?
 C24B H24D 0.9800 . ?
 C24B H24E 0.9800 . ?
 C24B H24F 0.9800 . ?
 C25B H25C 0.9900 . ?
 C25B H25D 0.9900 . ?
 C25B C26B 1.64(3) . ?
 C26B H26D 0.9800 . ?
 C26B H26E 0.9800 . ?
 C26B H26F 0.9800 . ?
 C27B C28B 1.47(3) . ?
 C28B H28C 0.9900 . ?
 C28B H28D 0.9900 . ?
 C28B C29B 1.47(3) . ?
 C29B H29D 0.9800 . ?
 C29B H29E 0.9800 . ?
 C29B H29F 0.9800 . ?
 C30B H30D 0.9800 . ?
 C30B H30E 0.9800 . ?
 C30B H30F 0.9800 . ?
 C31B N32B 1.097(10) . ?
 C33B N34B 1.107(11) . ?
 C35B N36B 1.120(16) . ?
 C37B N38B 1.101(11) . ?
 C39B H39D 0.9800 . ?
 C39B H39E 0.9800 . ?
 C39B H39F 0.9800 . ?
 O11S C12S 1.394(14) . ?
 O11S C15S 1.477(15) . ?
 C14S H14I 0.9900 . ?
 C14S H14J 0.9900 . ?
 C14S C15S 1.57(2) . ?
 C14S C13S 1.366(17) . ?
 C12S H12P 0.9900 . ?
 C12S H12Q 0.9900 . ?
 C12S C13S 1.427(16) . ?
 C15S H15G 0.9900 . ?
 C15S H15H 0.9900 . ?
 C13S H13B 0.9900 . ?
 C13S H13C 0.9900 . ?
 C7S H7SA 0.9900 . ?
 C7S H7SB 0.9900 . ?
 C7S O6S 1.323(13) . ?
 C7S C8S 1.544(17) . ?
 C9S H9SA 0.9900 . ?
 C9S H9SB 0.9900 . ?
 C9S C10S 1.487(16) . ?
 C9S C8S 1.334(17) . ?
 O6S C10S 1.537(13) . ?
 C10S H10G 0.9900 . ?
 C10S H10H 0.9900 . ?
 C8S H8SA 0.9900 . ?
 C8S H8SB 0.9900 . ?
 O21S C22S 1.33(2) . ?
 O21S C25S 1.293(18) . ?
 C23S H23D 0.9900 . ?
 C23S H23E 0.9900 . ?
 C23S C24S 1.50(2) . ?
 C23S C22S 1.42(3) . ?
 C24S H24G 0.9900 . ?
 C24S H24H 0.9900 . ?
 C24S C25S 1.48(2) . ?
 C22S H22B 0.9900 . ?
 C22S H22C 0.9900 . ?
 C25S H25E 0.9900 . ?
 C25S H25F 0.9900 . ?
 C18S H18C 0.9900 . ?
 C18S H18D 0.9900 . ?
 C18S C17S 1.55(2) . ?
 C18S C19S 1.27(2) . ?
 C17S H17A 0.9900 . ?
 C17S H17B 0.9900 . ?
 C17S O16S 1.29(2) . ?
 O16S C20S 1.37(2) . ?
 C20S H20A 0.9900 . ?
 C20S H20C 0.9900 . ?
 C20S C19S 1.39(2) . ?
 C19S H19F 0.9900 . ?
 C19S H19G 0.9900 . ?
 C155 H15I 0.9900 . ?
 C155 H15J 0.9900 . ?
 C155 C06B 1.50(2) . ?
 C155 C05D 1.53(3) . ?
 C06B H06A 0.9900 . ?
 C06B H06B 0.9900 . ?
 C06B C05Z 1.50(2) . ?
 C05D H05A 0.9900 . ?
 C05D H05B 0.9900 . ?
 C05D O05F 1.337(16) . ?
 O05F C05Z 1.430(18) . ?
 C05Z H05C 0.9900 . ?
 C05Z H05D 0.9900 . ?
 C27S H27A 0.9900 . ?
 C27S H27B 0.9900 . ?
 C27S C26S 1.412(15) . ?
 C27S C28S 1.464(17) . ?
 C26S H26G 0.9900 . ?
 C26S H26H 0.9900 . ?
 C26S C30S 1.527(15) . ?
 C30S H30G 0.9900 . ?
 C30S H30H 0.9900 . ?
 C30S O29S 1.316(13) . ?
 O29S C28S 1.443(15) . ?
 C28S H28E 0.9900 . ?
 C28S H28F 0.9900 . ?
 C13A C2 1.78(8) . ?
 C13A C1F 1.35(7) . ?
 C2 H2C 0.9900 . ?
 C2 H2D 0.9900 . ?
 C2 C1C 1.40(5) . ?
 C1C H1CA 0.9500 . ?
 C1C C1D 1.40(3) . ?
 C1D C1E 1.32(3) . ?
 C1D C1G 1.44(3) . ?
 C1E H1E 0.9500 . ?
 C1E C1F 1.29(5) . ?
 C1F H1F 0.9500 . ?
 C1G C20A 1.65(4) . ?
 C1G C1P 1.48(2) . ?
 C20A C1H 1.50(3) . ?
 C1H C1I 1.28(3) . ?
 C1H C1M 1.55(3) . ?
 C1I H1I 0.9500 . ?
 C1I C1J 1.42(5) . ?
 C1J H1J 0.9500 . ?
 C1J C1K 1.56(6) . ?
 C1K C1L 1.33(6) . ?
 C1L H1L 0.9500 . ?
 C1L C1M 1.35(4) . ?
 C1M H1M 0.9500 . ?
 C1P N4 1.234(17) . ?

loop_
  _geom_angle_atom_site_label_1
  _geom_angle_atom_site_label_2
  _geom_angle_atom_site_label_3
  _geom_angle
  _geom_angle_site_symmetry_1
  _geom_angle_site_symmetry_3
  _geom_angle_publ_flag
 C5S O1S C2S 107.1(6) . . ?
 O1S C2S H2SA 109.6 . . ?
 O1S C2S H2SB 109.6 . . ?
 O1S C2S C3S 110.5(7) . . ?
 H2SA C2S H2SB 108.1 . . ?
 C3S C2S H2SA 109.6 . . ?
 C3S C2S H2SB 109.6 . . ?
 H4SA C4S H4SB 109.2 . . ?
 C5S C4S H4SA 111.3 . . ?
 C5S C4S H4SB 111.3 . . ?
 C5S C4S C3S 102.4(7) . . ?
 C3S C4S H4SA 111.3 . . ?
 C3S C4S H4SB 111.3 . . ?
 O1S C5S C4S 107.7(7) . . ?
 O1S C5S H5SA 110.2 . . ?
 O1S C5S H5SB 110.2 . . ?
 C4S C5S H5SA 110.2 . . ?
 C4S C5S H5SB 110.2 . . ?
 H5SA C5S H5SB 108.5 . . ?
 C2S C3S C4S 101.0(7) . . ?
 C2S C3S H3SA 111.6 . . ?
 C2S C3S H3SB 111.6 . . ?
 C4S C3S H3SA 111.6 . . ?
 C4S C3S H3SB 111.6 . . ?
 H3SA C3S H3SB 109.4 . . ?
 H1A C1 H1B 109.5 . . ?
 H1A C1 H1C 109.5 . . ?
 H1B C1 H1C 109.5 . . ?
 N2 C1 H1A 109.5 . . ?
 N2 C1 H1B 109.5 . . ?
 N2 C1 H1C 109.5 . . ?
 C1 N2 C1B 118.4(10) . . ?
 C3 N2 C1 119.3(7) . . ?
 C3 N2 C1B 122.2(9) . . ?
 C1A N2 C1 121.9(9) . . ?
 C1A N2 C3 118.6(8) . . ?
 N2 C3 C4 118.2(8) . . ?
 N2 C3 C8 120.9(8) . . ?
 C8 C3 C4 120.8(7) . . ?
 C3 C4 C162 120.2(8) . . ?
 C5 C4 C3 117.2(7) . . ?
 C5 C4 C162 122.6(8) . . ?
 C4 C5 C6 123.7(7) . . ?
 C4 C5 N103 117.7(6) . . ?
 C6 C5 N103 118.7(7) . . ?
 C5 C6 C7 116.9(7) . . ?
 C5 C6 C160 122.3(6) . . ?
 C7 C6 C160 120.7(6) . . ?
 C6 C7 N11 117.8(6) . . ?
 C8 C7 C6 123.2(6) . . ?
 C8 C7 N11 118.9(6) . . ?
 C3 C8 C9 119.2(8) . . ?
 C7 C8 C3 118.1(7) . . ?
 C7 C8 C9 122.6(7) . . ?
 C8 C9 H9A 109.0 . . ?
 C8 C9 H9B 109.0 . . ?
 C8 C9 C10 113.1(6) . . ?
 H9A C9 H9B 107.8 . . ?
 C10 C9 H9A 109.0 . . ?
 C10 C9 H9B 109.0 . . ?
 C9 C10 H10A 109.5 . . ?
 C9 C10 H10B 109.5 . . ?
 C9 C10 H10C 109.5 . . ?
 H10A C10 H10B 109.5 . . ?
 H10A C10 H10C 109.5 . . ?
 H10B C10 H10C 109.5 . . ?
 C7 N11 C12 119.8(5) . . ?
 C13 N11 C7 115.3(10) . . ?
 C13 N11 C12 124.8(10) . . ?
 C13A N11 C7 127(2) . . ?
 C13A N11 C12 113(2) . . ?
 N11 C12 H12A 109.5 . . ?
 N11 C12 H12B 109.5 . . ?
 N11 C12 H12C 109.5 . . ?
 H12A C12 H12B 109.5 . . ?
 H12A C12 H12C 109.5 . . ?
 H12B C12 H12C 109.5 . . ?
 N11 C13 C14 116(2) . . ?
 C18 C13 N11 130.6(18) . . ?
 C18 C13 C14 114(2) . . ?
 C13 C14 H14 119.8 . . ?
 C15 C14 C13 120(2) . . ?
 C15 C14 H14 119.8 . . ?
 C14 C15 H15 120.0 . . ?
 C14 C15 C16 120.1(14) . . ?
 C16 C15 H15 120.0 . . ?
 C15 C16 C19 119.8(8) . . ?
 C17 C16 C15 117.4(10) . . ?
 C17 C16 C19 122.7(9) . . ?
 C16 C17 H17 120.4 . . ?
 C18 C17 C16 119.2(12) . . ?
 C18 C17 H17 120.4 . . ?
 C13 C18 C17 129.0(18) . . ?
 C13 C18 H18 115.5 . . ?
 C17 C18 H18 115.5 . . ?
 C16 C19 C20 110.6(9) . . ?
 C1N C19 C16 110.3(7) . . ?
 C1N C19 C20 110.1(7) . . ?
 C1N C19 C1O 105.6(7) . . ?
 C1O C19 C16 109.9(7) . . ?
 C1O C19 C20 110.1(7) . . ?
 C21 C20 C19 110.6(9) . . ?
 C152 C20 C19 107.1(8) . . ?
 C152 C20 C21 109.3(7) . . ?
 C1Q C20 C19 108.1(7) . . ?
 C1Q C20 C21 109.6(8) . . ?
 C1Q C20 C152 112.2(7) . . ?
 C22 C21 C20 120.8(8) . . ?
 C26 C21 C20 119.1(8) . . ?
 C26 C21 C22 120.1(9) . . ?
 C21 C22 H22 120.4 . . ?
 C23 C22 C21 119.1(11) . . ?
 C23 C22 H22 120.4 . . ?
 C22 C23 H23 120.3 . . ?
 C22 C23 C24 119.4(16) . . ?
 C24 C23 H23 120.3 . . ?
 C25 C24 C23 118.8(19) . . ?
 C25 C24 N27 124.0(19) . . ?
 N27 C24 C23 116.9(15) . . ?
 C24 C25 H25 119.1 . . ?
 C24 C25 C26 122(2) . . ?
 C26 C25 H25 119.1 . . ?
 C21 C26 H26 119.7 . . ?
 C25 C26 C21 120.6(13) . . ?
 C25 C26 H26 119.7 . . ?
 C24 N27 C28 122.8(10) . . ?
 C24 N27 C151 118.0(10) . . ?
 C28 N27 C151 118.4(5) . . ?
 C1K N27 C28 116(2) . . ?
 C1K N27 C151 125(2) . . ?
 C29 C28 N27 118.3(7) . . ?
 C33 C28 N27 118.3(6) . . ?
 C33 C28 C29 123.3(6) . . ?
 C28 C29 C149 120.2(7) . . ?
 C30 C29 C28 116.2(6) . . ?
 C30 C29 C149 123.5(7) . . ?
 C29 C30 N128 115.9(7) . . ?
 C31 C30 C29 123.0(6) . . ?
 C31 C30 N128 121.0(7) . . ?
 C30 C31 C32 119.5(6) . . ?
 C30 C31 C126 119.5(7) . . ?
 C32 C31 C126 120.9(7) . . ?
 C31 C32 C33 119.9(6) . . ?
 C31 C32 N35 120.3(6) . . ?
 C33 C32 N35 119.6(6) . . ?
 C28 C33 C32 118.0(6) . . ?
 C28 C33 C34 122.8(7) . . ?
 C32 C33 C34 119.2(7) . . ?
 C33 C34 H34A 108.2 . . ?
 C33 C34 H34B 108.2 . . ?
 C33 C34 H34C 110.1 . . ?
 C33 C34 H34D 110.1 . . ?
 C33 C34 C39B 107.8(11) . . ?
 H34A C34 H34B 107.4 . . ?
 H34C C34 H34D 108.5 . . ?
 C39A C34 C33 116.2(7) . . ?
 C39A C34 H34A 108.2 . . ?
 C39A C34 H34B 108.2 . . ?
 C39B C34 H34C 110.1 . . ?
 C39B C34 H34D 110.1 . . ?
 C32 N35 C125 116.2(6) . . ?
 C36 N35 C32 123.5(5) . . ?
 C36 N35 C125 120.2(6) . . ?
 N35 C36 C37 121.2(6) . . ?
 N35 C36 C41 119.9(6) . . ?
 C41 C36 C37 118.8(7) . . ?
 C36 C37 H37 119.8 . . ?
 C38 C37 C36 120.4(7) . . ?
 C38 C37 H37 119.8 . . ?
 C37 C38 H38 119.8 . . ?
 C39 C38 C37 120.5(6) . . ?
 C39 C38 H38 119.8 . . ?
 C38 C39 C42 119.4(7) . . ?
 C40 C39 C38 118.5(7) . . ?
 C40 C39 C42 121.9(7) . . ?
 C39 C40 H40 119.2 . . ?
 C41 C40 C39 121.6(7) . . ?
 C41 C40 H40 119.2 . . ?
 C36 C41 H41 119.9 . . ?
 C40 C41 C36 120.1(7) . . ?
 C40 C41 H41 119.9 . . ?
 C39 C42 C43 114.3(7) . . ?
 C121 C42 C39 112.3(6) . . ?
 C121 C42 C43 105.7(6) . . ?
 C121 C42 C123 112.2(8) . . ?
 C123 C42 C39 108.3(6) . . ?
 C123 C42 C43 103.9(6) . . ?
 C44 C43 C42 112.1(7) . . ?
 C44 C43 C119 110.2(6) . . ?
 C117 C43 C42 107.9(6) . . ?
 C117 C43 C44 113.7(7) . . ?
 C117 C43 C119 106.6(7) . . ?
 C119 C43 C42 106.0(6) . . ?
 C45 C44 C43 118.5(7) . . ?
 C49 C44 C43 122.3(8) . . ?
 C49 C44 C45 119.1(7) . . ?
 C44 C45 H45 119.4 . . ?
 C46 C45 C44 121.2(7) . . ?
 C46 C45 H45 119.4 . . ?
 C45 C46 H46 119.9 . . ?
 C45 C46 C47 120.2(8) . . ?
 C47 C46 H46 119.9 . . ?
 C48 C47 C46 117.5(7) . . ?
 N50 C47 C46 119.9(7) . . ?
 N50 C47 C48 122.5(7) . . ?
 C47 C48 H48 119.6 . . ?
 C47 C48 C49 120.8(7) . . ?
 C49 C48 H48 119.6 . . ?
 C44 C49 C48 120.9(7) . . ?
 C44 C49 H49 119.6 . . ?
 C48 C49 H49 119.6 . . ?
 C47 N50 C51 120.4(6) . . ?
 C47 N50 C116 120.9(7) . . ?
 C51 N50 C116 117.3(7) . . ?
 C52 C51 N50 121.5(7) . . ?
 C52 C51 C56 122.1(8) . . ?
 C56 C51 N50 116.4(8) . . ?
 C51 C52 C53 118.0(7) . . ?
 C51 C52 C114 120.7(9) . . ?
 C53 C52 C114 121.3(9) . . ?
 C52 C53 C54 121.2(8) . . ?
 C52 C53 N88 118.0(8) . . ?
 C54 C53 N88 120.7(8) . . ?
 C53 C54 C86 120.3(7) . . ?
 C55 C54 C53 118.2(7) . . ?
 C55 C54 C86 121.4(7) . . ?
 C54 C55 C56 123.6(7) . . ?
 C54 C55 N59 118.2(7) . . ?
 C56 C55 N59 118.1(6) . . ?
 C51 C56 C57 121.5(7) . . ?
 C55 C56 C51 116.4(7) . . ?
 C55 C56 C57 122.1(6) . . ?
 C56 C57 H57A 109.2 . . ?
 C56 C57 H57B 109.2 . . ?
 C56 C57 C58 112.1(6) . . ?
 H57A C57 H57B 107.9 . . ?
 C58 C57 H57A 109.2 . . ?
 C58 C57 H57B 109.2 . . ?
 C57 C58 H58A 109.5 . . ?
 C57 C58 H58B 109.5 . . ?
 C57 C58 H58C 109.5 . . ?
 H58A C58 H58B 109.5 . . ?
 H58A C58 H58C 109.5 . . ?
 H58B C58 H58C 109.5 . . ?
 C55 N59 C85 119.0(5) . . ?
 C60 N59 C55 120.8(5) . . ?
 C60 N59 C85 119.9(6) . . ?
 N59 C60 C61 121.0(6) . . ?
 N59 C60 C65 121.3(6) . . ?
 C61 C60 C65 117.7(7) . . ?
 C60 C61 H61 119.5 . . ?
 C62 C61 C60 121.0(6) . . ?
 C62 C61 H61 119.5 . . ?
 C61 C62 H62 119.9 . . ?
 C61 C62 C63 120.3(7) . . ?
 C63 C62 H62 119.9 . . ?
 C62 C63 C66 119.1(7) . . ?
 C64 C63 C62 116.4(8) . . ?
 C64 C63 C66 123.9(7) . . ?
 C63 C64 H64 117.6 . . ?
 C63 C64 C65 124.8(7) . . ?
 C65 C64 H64 117.6 . . ?
 C60 C65 H65 120.3 . . ?
 C64 C65 C60 119.4(7) . . ?
 C64 C65 H65 120.3 . . ?
 C67 C66 C63 100.1(8) . . ?
 C67 C66 C81 115.7(9) . . ?
 C67 C66 C83 115.9(8) . . ?
 C81 C66 C63 107.6(8) . . ?
 C81 C66 C83 109.9(8) . . ?
 C83 C66 C63 106.4(7) . . ?
 C66 C67 C68 100.8(8) . . ?
 C66 C67 C77 117.8(8) . . ?
 C66 C67 C79 116.5(8) . . ?
 C77 C67 C68 102.4(7) . . ?
 C79 C67 C68 108.8(7) . . ?
 C79 C67 C77 108.8(8) . . ?
 C69 C68 C67 120.9(6) . . ?
 C73 C68 C67 121.9(6) . . ?
 C73 C68 C69 117.1(8) . . ?
 C68 C69 H69 119.8 . . ?
 C70 C69 C68 120.4(7) . . ?
 C70 C69 H69 119.8 . . ?
 C69 C70 H70 119.1 . . ?
 C69 C70 C71 121.8(6) . . ?
 C71 C70 H70 119.1 . . ?
 C72 C71 C70 117.0(7) . . ?
 N74 C71 C70 121.3(6) . . ?
 N74 C71 C72 121.6(6) . . ?
 C71 C72 H72 118.9 . . ?
 C73 C72 C71 122.2(6) . . ?
 C73 C72 H72 118.9 . . ?
 C68 C73 H73 119.2 . . ?
 C72 C73 C68 121.6(6) . . ?
 C72 C73 H73 119.2 . . ?
 C71 N74 C75 121.6(5) . . ?
 C71 N74 C76 121.2(5) . . ?
 C75 N74 C76 117.1(5) . . ?
 C17A C75 N74 126.9(5) . . ?
 C17A C75 C27A 120.0 . . ?
 C27A C75 N74 113.1(5) . . ?
 C22B C75 N74 104.6(8) . . ?
 C27B C75 N74 126.6(11) . . ?
 C27B C75 C22B 128.7(13) . . ?
 C75 C17A C18A 116.8(8) . . ?
 C16A C17A C75 120.0 . . ?
 C16A C17A C18A 123.1(8) . . ?
 C17A C16A C15A 120.0 . . ?
 N20A C16A C17A 120.4(10) . . ?
 N20A C16A C15A 119.6(10) . . ?
 C16A C15A C25A 115.5(11) . . ?
 C14A C15A C16A 120.0 . . ?
 C14A C15A C25A 124.2(11) . . ?
 C15A C14A C27A 120.0 . . ?
 C15A C14A N13A 120.5(8) . . ?
 C27A C14A N13A 119.3(8) . . ?
 C75 C27A C28A 122.0(10) . . ?
 C14A C27A C75 120.0 . . ?
 C14A C27A C28A 118.0(10) . . ?
 N74 C76 H76A 109.5 . . ?
 N74 C76 H76B 109.5 . . ?
 N74 C76 H76C 109.5 . . ?
 H76A C76 H76B 109.5 . . ?
 H76A C76 H76C 109.5 . . ?
 H76B C76 H76C 109.5 . . ?
 N78 C77 C67 178.1(10) . . ?
 N80 C79 C67 177.0(12) . . ?
 N82 C81 C66 173.6(11) . . ?
 N84 C83 C66 173.1(9) . . ?
 N59 C85 H85A 109.5 . . ?
 N59 C85 H85B 109.5 . . ?
 N59 C85 H85C 109.5 . . ?
 H85A C85 H85B 109.5 . . ?
 H85A C85 H85C 109.5 . . ?
 H85B C85 H85C 109.5 . . ?
 C54 C86 H86A 108.4 . . ?
 C54 C86 H86B 108.4 . . ?
 H86A C86 H86B 107.4 . . ?
 C87 C86 C54 115.7(7) . . ?
 C87 C86 H86A 108.4 . . ?
 C87 C86 H86B 108.4 . . ?
 C86 C87 H87A 109.5 . . ?
 C86 C87 H87B 109.5 . . ?
 C86 C87 H87C 109.5 . . ?
 H87A C87 H87B 109.5 . . ?
 H87A C87 H87C 109.5 . . ?
 H87B C87 H87C 109.5 . . ?
 C53 N88 C113 117.4(6) . . ?
 C89 N88 C53 122.9(6) . . ?
 C89 N88 C113 119.7(7) . . ?
 N88 C89 C90 122.8(8) . . ?
 N88 C89 C94 119.8(7) . . ?
 C94 C89 C90 117.4(7) . . ?
 C89 C90 H90 119.0 . . ?
 C91 C90 C89 121.9(7) . . ?
 C91 C90 H90 119.0 . . ?
 C90 C91 H91 119.9 . . ?
 C92 C91 C90 120.3(7) . . ?
 C92 C91 H91 119.9 . . ?
 C91 C92 C95 121.2(7) . . ?
 C93 C92 C91 118.0(7) . . ?
 C93 C92 C95 120.9(7) . . ?
 C92 C93 H93 118.4 . . ?
 C92 C93 C94 123.1(8) . . ?
 C94 C93 H93 118.4 . . ?
 C89 C94 C93 119.2(8) . . ?
 C89 C94 H94 120.4 . . ?
 C93 C94 H94 120.4 . . ?
 C92 C95 C96 111.7(6) . . ?
 C109 C95 C92 111.4(7) . . ?
 C109 C95 C96 107.9(6) . . ?
 C109 C95 C111 108.1(7) . . ?
 C111 C95 C92 109.5(6) . . ?
 C111 C95 C96 108.1(6) . . ?
 C97 C96 C95 113.5(6) . . ?
 C105 C96 C95 108.9(6) . . ?
 C105 C96 C97 109.1(6) . . ?
 C107 C96 C95 106.6(6) . . ?
 C107 C96 C97 111.9(6) . . ?
 C107 C96 C105 106.5(6) . . ?
 C98 C97 C96 121.3(6) . . ?
 C98 C97 C102 118.3(6) . . ?
 C102 C97 C96 120.0(6) . . ?
 C97 C98 H98 118.5 . . ?
 C99 C98 C97 123.0(7) . . ?
 C99 C98 H98 118.5 . . ?
 C98 C99 H99 120.2 . . ?
 C98 C99 C100 119.7(6) . . ?
 C100 C99 H99 120.2 . . ?
 C101 C100 C99 117.6(6) . . ?
 N103 C100 C99 120.8(6) . . ?
 N103 C100 C101 121.6(6) . . ?
 C100 C101 H101 119.5 . . ?
 C102 C101 C100 120.9(7) . . ?
 C102 C101 H101 119.5 . . ?
 C97 C102 H102 119.8 . . ?
 C101 C102 C97 120.4(7) . . ?
 C101 C102 H102 119.8 . . ?
 C100 N103 C5 120.5(6) . . ?
 C100 N103 C104 119.4(6) . . ?
 C104 N103 C5 119.9(5) . . ?
 N103 C104 H10D 109.5 . . ?
 N103 C104 H10E 109.5 . . ?
 N103 C104 H10F 109.5 . . ?
 H10D C104 H10E 109.5 . . ?
 H10D C104 H10F 109.5 . . ?
 H10E C104 H10F 109.5 . . ?
 N106 C105 C96 177.0(9) . . ?
 N108 C107 C96 177.5(9) . . ?
 N110 C109 C95 179.0(10) . . ?
 N112 C111 C95 177.9(9) . . ?
 N88 C113 H11A 109.5 . . ?
 N88 C113 H11B 109.5 . . ?
 N88 C113 H11C 109.5 . . ?
 H11A C113 H11B 109.5 . . ?
 H11A C113 H11C 109.5 . . ?
 H11B C113 H11C 109.5 . . ?
 C52 C114 H11D 109.7 . . ?
 C52 C114 H11E 109.7 . . ?
 C52 C114 C115 109.9(7) . . ?
 H11D C114 H11E 108.2 . . ?
 C115 C114 H11D 109.7 . . ?
 C115 C114 H11E 109.7 . . ?
 C114 C115 H11F 109.5 . . ?
 C114 C115 H11G 109.5 . . ?
 C114 C115 H11H 109.5 . . ?
 H11F C115 H11G 109.5 . . ?
 H11F C115 H11H 109.5 . . ?
 H11G C115 H11H 109.5 . . ?
 N50 C116 H11I 109.5 . . ?
 N50 C116 H11J 109.5 . . ?
 N50 C116 H11K 109.5 . . ?
 H11I C116 H11J 109.5 . . ?
 H11I C116 H11K 109.5 . . ?
 H11J C116 H11K 109.5 . . ?
 N118 C117 C43 176.0(9) . . ?
 N120 C119 C43 176.1(10) . . ?
 H12D C120 H12E 109.5 . . ?
 H12D C120 H12F 109.5 . . ?
 H12E C120 H12F 109.5 . . ?
 C162 C120 H12D 109.5 . . ?
 C162 C120 H12E 109.5 . . ?
 C162 C120 H12F 109.5 . . ?
 N122 C121 C42 174.8(10) . . ?
 N124 C123 C42 177.8(10) . . ?
 N35 C125 H12G 109.5 . . ?
 N35 C125 H12H 109.5 . . ?
 N35 C125 H12I 109.5 . . ?
 H12G C125 H12H 109.5 . . ?
 H12G C125 H12I 109.5 . . ?
 H12H C125 H12I 109.5 . . ?
 C31 C126 H12J 109.5 . . ?
 C31 C126 H12K 109.5 . . ?
 C31 C126 C127 110.5(6) . . ?
 H12J C126 H12K 108.1 . . ?
 C127 C126 H12J 109.5 . . ?
 C127 C126 H12K 109.5 . . ?
 C126 C127 H12L 109.5 . . ?
 C126 C127 H12M 109.5 . . ?
 C126 C127 H12N 109.5 . . ?
 H12L C127 H12M 109.5 . . ?
 H12L C127 H12N 109.5 . . ?
 H12M C127 H12N 109.5 . . ?
 C30 N128 C148 119.0(5) . . ?
 C129 N128 C30 121.1(6) . . ?
 C129 N128 C148 119.9(6) . . ?
 N128 C129 C130 121.8(6) . . ?
 N128 C129 C134 122.4(7) . . ?
 C134 C129 C130 115.8(7) . . ?
 C129 C130 H130 119.3 . . ?
 C131 C130 C129 121.3(7) . . ?
 C131 C130 H130 119.3 . . ?
 C130 C131 H131 118.8 . . ?
 C130 C131 C132 122.4(7) . . ?
 C132 C131 H131 118.8 . . ?
 C131 C132 C135 121.3(7) . . ?
 C133 C132 C131 115.8(7) . . ?
 C133 C132 C135 122.9(7) . . ?
 C132 C133 H133 119.8 . . ?
 C134 C133 C132 120.4(8) . . ?
 C134 C133 H133 119.8 . . ?
 C129 C134 H134 118.0 . . ?
 C133 C134 C129 124.0(8) . . ?
 C133 C134 H134 118.0 . . ?
 C132 C135 C136 114.2(10) . . ?
 C132 C135 C144 110.8(8) . . ?
 C144 C135 C136 107.6(8) . . ?
 C146 C135 C132 111.5(8) . . ?
 C146 C135 C136 107.5(8) . . ?
 C146 C135 C144 104.7(10) . . ?
 C137 C136 C135 113.1(10) . . ?
 C140 C136 C135 108.5(8) . . ?
 C140 C136 C137 108.0(9) . . ?
 C142 C136 C135 110.6(10) . . ?
 C142 C136 C137 110.4(8) . . ?
 C142 C136 C140 106.0(12) . . ?
 C138 C137 C136 121.7(8) . . ?
 C138 C137 C23A 109.8(11) . . ?
 C138 C137 C20B 124.6(12) . . ?
 C23A C137 C136 125.1(10) . . ?
 C20B C137 C136 110.7(13) . . ?
 C137 C138 H138 118.6 . . ?
 C139 C138 C137 122.8(8) . . ?
 C139 C138 H138 118.6 . . ?
 C138 C139 H13A 125.5 . . ?
 C138 C139 H139 118.3 . . ?
 C138 C139 C21A 123.3(9) . . ?
 C138 C139 C18B 109.0(11) . . ?
 C21A C139 H139 118.3 . . ?
 C18B C139 H13A 125.5 . . ?
 N141 C140 C136 176.8(17) . . ?
 N143 C142 C136 177(2) . . ?
 H14A C143 H14B 109.5 . . ?
 H14A C143 H14C 109.5 . . ?
 H14B C143 H14C 109.5 . . ?
 C162 C143 H14A 109.5 . . ?
 C162 C143 H14B 109.5 . . ?
 C162 C143 H14C 109.5 . . ?
 N145 C144 C135 178.2(12) . . ?
 N147 C146 C135 174.1(14) . . ?
 N128 C148 H14D 109.5 . . ?
 N128 C148 H14E 109.5 . . ?
 N128 C148 H14F 109.5 . . ?
 H14D C148 H14E 109.5 . . ?
 H14D C148 H14F 109.5 . . ?
 H14E C148 H14F 109.5 . . ?
 C29 C149 H14G 108.7 . . ?
 C29 C149 H14H 108.7 . . ?
 C29 C149 C150 114.2(6) . . ?
 H14G C149 H14H 107.6 . . ?
 C150 C149 H14G 108.7 . . ?
 C150 C149 H14H 108.7 . . ?
 C149 C150 H15A 109.5 . . ?
 C149 C150 H15B 109.5 . . ?
 C149 C150 H15C 109.5 . . ?
 H15A C150 H15B 109.5 . . ?
 H15A C150 H15C 109.5 . . ?
 H15B C150 H15C 109.5 . . ?
 N27 C151 H15D 109.5 . . ?
 N27 C151 H15E 109.5 . . ?
 N27 C151 H15F 109.5 . . ?
 H15D C151 H15E 109.5 . . ?
 H15D C151 H15F 109.5 . . ?
 H15E C151 H15F 109.5 . . ?
 N153 C152 C20 176.1(8) . . ?
 N5 C154 C1G 166.5(14) . . ?
 N1 C156 C20A 167.8(14) . . ?
 N3 C158 C20A 178.6(13) . . ?
 C6 C160 H16A 108.4 . . ?
 C6 C160 H16B 108.4 . . ?
 C6 C160 C161 115.6(6) . . ?
 H16A C160 H16B 107.4 . . ?
 C161 C160 H16A 108.4 . . ?
 C161 C160 H16B 108.4 . . ?
 C160 C161 H16C 109.5 . . ?
 C160 C161 H16D 109.5 . . ?
 C160 C161 H16E 109.5 . . ?
 H16C C161 H16D 109.5 . . ?
 H16C C161 H16E 109.5 . . ?
 H16D C161 H16E 109.5 . . ?
 C4 C162 C120 108.4(7) . . ?
 C4 C162 C143 110.6(8) . . ?
 C4 C162 H16H 110.0 . . ?
 C4 C162 H16I 110.0 . . ?
 C4 C162 H16F 109.5 . . ?
 C4 C162 H16G 109.5 . . ?
 C120 C162 H16H 110.0 . . ?
 C120 C162 H16I 110.0 . . ?
 C143 C162 H16F 109.5 . . ?
 C143 C162 H16G 109.5 . . ?
 H16H C162 H16I 108.4 . . ?
 H16F C162 H16G 108.1 . . ?
 C3A C4A C27 120.0 . . ?
 C3A C4A C5A 114.3(7) . . ?
 C27 C4A C5A 125.5(7) . . ?
 C4A C3A H3A 120.0 . . ?
 C2A C3A C4A 120.0 . . ?
 C2A C3A H3A 120.0 . . ?
 C3A C2A H2A 120.0 . . ?
 C3A C2A C1A 120.0 . . ?
 C1A C2A H2A 120.0 . . ?
 N2 C1A C2A 122.8(9) . . ?
 N2 C1A C40A 117.1(10) . . ?
 C40A C1A C2A 120.0 . . ?
 C1A C40A H40A 120.0 . . ?
 C1A C40A C27 120.0 . . ?
 C27 C40A H40A 120.0 . . ?
 C4A C27 H27 120.0 . . ?
 C40A C27 C4A 120.0 . . ?
 C40A C27 H27 120.0 . . ?
 C4A C5A C6A 115.7(11) . . ?
 C4A C5A C35A 116.7(11) . . ?
 C4A C5A C37A 110.0(10) . . ?
 C35A C5A C6A 106.2(11) . . ?
 C35A C5A C37A 106.2(11) . . ?
 C37A C5A C6A 100.4(11) . . ?
 C7A C6A C5A 113.5(8) . . ?
 C7A C6A C31A 110.9(9) . . ?
 C7A C6A C33A 109.1(9) . . ?
 C31A C6A C5A 102.0(10) . . ?
 C31A C6A C33A 105.4(11) . . ?
 C33A C6A C5A 115.3(11) . . ?
 C9A C10A C11A 120.0 . . ?
 N13A C10A C9A 119.4(7) . . ?
 N13A C10A C11A 120.4(7) . . ?
 C10A C9A H9AA 120.0 . . ?
 C8A C9A C10A 120.0 . . ?
 C8A C9A H9AA 120.0 . . ?
 C9A C8A H8A 120.0 . . ?
 C7A C8A C9A 120.0 . . ?
 C7A C8A H8A 120.0 . . ?
 C8A C7A C6A 120.7(7) . . ?
 C8A C7A C12A 120.0 . . ?
 C12A C7A C6A 119.3(7) . . ?
 C11A C12A C7A 120.0 . . ?
 C10A C11A H11L 120.0 . . ?
 C12A C11A C10A 120.0 . . ?
 C12A C11A H11L 120.0 . . ?
 C10A N13A C14A 121.1(9) . . ?
 C10A N13A C30A 122.1(10) . . ?
 C30A N13A C14A 115.3(12) . . ?
 C17A C18A H18A 109.2 . . ?
 C17A C18A H18B 109.2 . . ?
 C17A C18A C19A 112.2(15) . . ?
 H18A C18A H18B 107.9 . . ?
 C19A C18A H18A 109.2 . . ?
 C19A C18A H18B 109.2 . . ?
 C18A C19A H19A 109.5 . . ?
 C18A C19A H19B 109.5 . . ?
 C18A C19A H19C 109.5 . . ?
 H19A C19A H19B 109.5 . . ?
 H19A C19A H19C 109.5 . . ?
 H19B C19A H19C 109.5 . . ?
 C16A N20A C21A 121.7(12) . . ?
 C16A N20A C24A 121.2(12) . . ?
 C21A N20A C24A 116.3(13) . . ?
 N20A C21A C139 122.8(12) . . ?
 C22A C21A C139 116.4(14) . . ?
 C22A C21A N20A 120.6(14) . . ?
 C21A C22A H22A 120.3 . . ?
 C21A C22A C23A 119.4(15) . . ?
 C23A C22A H22A 120.3 . . ?
 C137 C23A H23A 117.5 . . ?
 C22A C23A C137 124.9(15) . . ?
 C22A C23A H23A 117.5 . . ?
 N20A C24A H24A 109.5 . . ?
 N20A C24A H24B 109.5 . . ?
 N20A C24A H24C 109.5 . . ?
 H24A C24A H24B 109.5 . . ?
 H24A C24A H24C 109.5 . . ?
 H24B C24A H24C 109.5 . . ?
 C15A C25A H25A 110.0 . . ?
 C15A C25A H25B 110.0 . . ?
 C15A C25A C26A 108.7(10) . . ?
 H25A C25A H25B 108.3 . . ?
 C26A C25A H25A 110.0 . . ?
 C26A C25A H25B 110.0 . . ?
 C25A C26A H26A 109.5 . . ?
 C25A C26A H26B 109.5 . . ?
 C25A C26A H26C 109.5 . . ?
 H26A C26A H26B 109.5 . . ?
 H26A C26A H26C 109.5 . . ?
 H26B C26A H26C 109.5 . . ?
 C27A C28A H28A 108.5 . . ?
 C27A C28A H28B 108.5 . . ?
 C27A C28A C29A 115.0(14) . . ?
 H28A C28A H28B 107.5 . . ?
 C29A C28A H28A 108.5 . . ?
 C29A C28A H28B 108.5 . . ?
 C28A C29A H29A 109.5 . . ?
 C28A C29A H29B 109.5 . . ?
 C28A C29A H29C 109.5 . . ?
 H29A C29A H29B 109.5 . . ?
 H29A C29A H29C 109.5 . . ?
 H29B C29A H29C 109.5 . . ?
 N13A C30A H30A 109.5 . . ?
 N13A C30A H30B 109.5 . . ?
 N13A C30A H30C 109.5 . . ?
 H30A C30A H30B 109.5 . . ?
 H30A C30A H30C 109.5 . . ?
 H30B C30A H30C 109.5 . . ?
 N32A C31A C6A 175.7(18) . . ?
 N34A C33A C6A 169.4(18) . . ?
 N36A C35A C5A 172.1(19) . . ?
 N38A C37A C5A 172(2) . . ?
 C34 C39A H39A 109.5 . . ?
 C34 C39A H39B 109.5 . . ?
 C34 C39A H39C 109.5 . . ?
 H39A C39A H39B 109.5 . . ?
 H39A C39A H39C 109.5 . . ?
 H39B C39A H39C 109.5 . . ?
 C3B C4B C11 120.0 . . ?
 C3B C4B C5B 122.2(9) . . ?
 C11 C4B C5B 117.1(9) . . ?
 C4B C3B H3B 120.0 . . ?
 C4B C3B C2B 120.0 . . ?
 C2B C3B H3B 120.0 . . ?
 C3B C2B H2B 120.0 . . ?
 C1B C2B C3B 120.0 . . ?
 C1B C2B H2B 120.0 . . ?
 C2B C1B N2 119.4(12) . . ?
 C40B C1B N2 120.0(12) . . ?
 C40B C1B C2B 120.0 . . ?
 C1B C40B H40B 120.0 . . ?
 C11 C40B C1B 120.0 . . ?
 C11 C40B H40B 120.0 . . ?
 C4B C11 H11 120.0 . . ?
 C40B C11 C4B 120.0 . . ?
 C40B C11 H11 120.0 . . ?
 C4B C5B C6B 112.0(13) . . ?
 C35B C5B C4B 102.5(14) . . ?
 C35B C5B C6B 115.3(15) . . ?
 C35B C5B C37B 107.1(14) . . ?
 C37B C5B C4B 116.3(16) . . ?
 C37B C5B C6B 104.0(16) . . ?
 C7B C6B C5B 108.7(10) . . ?
 C31B C6B C5B 105.0(15) . . ?
 C31B C6B C7B 102.3(14) . . ?
 C31B C6B C33B 109.5(14) . . ?
 C33B C6B C5B 108.0(15) . . ?
 C33B C6B C7B 122.0(13) . . ?
 C8B C7B C6B 121.7(8) . . ?
 C8B C7B C12B 120.0 . . ?
 C12B C7B C6B 118.3(8) . . ?
 C7B C8B H8B 120.0 . . ?
 C9B C8B C7B 120.0 . . ?
 C9B C8B H8B 120.0 . . ?
 C8B C9B H9BA 120.0 . . ?
 C10B C9B C8B 120.0 . . ?
 C10B C9B H9BA 120.0 . . ?
 C9B C10B C11B 120.0 . . ?
 N13B C10B C9B 120.2(10) . . ?
 N13B C10B C11B 118.2(10) . . ?
 C10B C11B H11M 120.0 . . ?
 C12B C11B C10B 120.0 . . ?
 C12B C11B H11M 120.0 . . ?
 C7B C12B H12O 120.0 . . ?
 C11B C12B C7B 120.0 . . ?
 C11B C12B H12O 120.0 . . ?
 C10B N13B C14B 122.1(14) . . ?
 C10B N13B C30B 124.3(15) . . ?
 C14B N13B C30B 113.4(16) . . ?
 C15B C14B N13B 122.2(17) . . ?
 C27B C14B N13B 114.9(17) . . ?
 C27B C14B C15B 122.9(17) . . ?
 C14B C15B C25B 121(2) . . ?
 C16B C15B C14B 120.7(18) . . ?
 C16B C15B C25B 118(2) . . ?
 C15B C16B N17B 123.0(17) . . ?
 C15B C16B C22B 118.6(19) . . ?
 N17B C16B C22B 118.5(16) . . ?
 C16B N17B C21B 119.2(15) . . ?
 C18B N17B C16B 120.3(15) . . ?
 C18B N17B C21B 120.5(16) . . ?
 N17B C18B C139 114.5(16) . . ?
 N17B C18B C19B 120.1(18) . . ?
 C19B C18B C139 124.7(16) . . ?
 C18B C19B H19D 106.6 . . ?
 C18B C19B H19E 106.6 . . ?
 H19D C19B H19E 106.5 . . ?
 C20B C19B C18B 123(2) . . ?
 C20B C19B H19D 106.6 . . ?
 C20B C19B H19E 106.6 . . ?
 C137 C20B H20B 124.4 . . ?
 C19B C20B C137 111(2) . . ?
 C19B C20B H20B 124.4 . . ?
 N17B C21B H21A 109.5 . . ?
 N17B C21B H21B 109.5 . . ?
 N17B C21B H21C 109.5 . . ?
 H21A C21B H21B 109.5 . . ?
 H21A C21B H21C 109.5 . . ?
 H21B C21B H21C 109.5 . . ?
 C75 C22B C16B 114.9(16) . . ?
 C75 C22B C23B 128.4(14) . . ?
 C16B C22B C23B 116.2(17) . . ?
 C22B C23B H23B 111.4 . . ?
 C22B C23B H23C 111.4 . . ?
 C22B C23B C24B 101.7(17) . . ?
 H23B C23B H23C 109.3 . . ?
 C24B C23B H23B 111.4 . . ?
 C24B C23B H23C 111.4 . . ?
 C23B C24B H24D 109.5 . . ?
 C23B C24B H24E 109.5 . . ?
 C23B C24B H24F 109.5 . . ?
 H24D C24B H24E 109.5 . . ?
 H24D C24B H24F 109.5 . . ?
 H24E C24B H24F 109.5 . . ?
 C15B C25B H25C 109.3 . . ?
 C15B C25B H25D 109.3 . . ?
 C15B C25B C26B 111.8(19) . . ?
 H25C C25B H25D 107.9 . . ?
 C26B C25B H25C 109.3 . . ?
 C26B C25B H25D 109.3 . . ?
 C25B C26B H26D 109.5 . . ?
 C25B C26B H26E 109.5 . . ?
 C25B C26B H26F 109.5 . . ?
 H26D C26B H26E 109.5 . . ?
 H26D C26B H26F 109.5 . . ?
 H26E C26B H26F 109.5 . . ?
 C75 C27B C14B 114.3(18) . . ?
 C75 C27B C28B 120.4(19) . . ?
 C14B C27B C28B 124.7(18) . . ?
 C27B C28B H28C 107.6 . . ?
 C27B C28B H28D 107.6 . . ?
 H28C C28B H28D 107.0 . . ?
 C29B C28B C27B 119(2) . . ?
 C29B C28B H28C 107.6 . . ?
 C29B C28B H28D 107.6 . . ?
 C28B C29B H29D 109.5 . . ?
 C28B C29B H29E 109.5 . . ?
 C28B C29B H29F 109.5 . . ?
 H29D C29B H29E 109.5 . . ?
 H29D C29B H29F 109.5 . . ?
 H29E C29B H29F 109.5 . . ?
 N13B C30B H30D 109.5 . . ?
 N13B C30B H30E 109.5 . . ?
 N13B C30B H30F 109.5 . . ?
 H30D C30B H30E 109.5 . . ?
 H30D C30B H30F 109.5 . . ?
 H30E C30B H30F 109.5 . . ?
 N32B C31B C6B 171(3) . . ?
 N34B C33B C6B 159(3) . . ?
 N36B C35B C5B 146(3) . . ?
 N38B C37B C5B 162(3) . . ?
 C34 C39B H39D 109.5 . . ?
 C34 C39B H39E 109.5 . . ?
 C34 C39B H39F 109.5 . . ?
 H39D C39B H39E 109.5 . . ?
 H39D C39B H39F 109.5 . . ?
 H39E C39B H39F 109.5 . . ?
 C12S O11S C15S 105.3(9) . . ?
 H14I C14S H14J 108.8 . . ?
 C15S C14S H14I 110.7 . . ?
 C15S C14S H14J 110.7 . . ?
 C13S C14S H14I 110.7 . . ?
 C13S C14S H14J 110.7 . . ?
 C13S C14S C15S 105.1(12) . . ?
 O11S C12S H12P 109.5 . . ?
 O11S C12S H12Q 109.5 . . ?
 O11S C12S C13S 110.7(11) . . ?
 H12P C12S H12Q 108.1 . . ?
 C13S C12S H12P 109.5 . . ?
 C13S C12S H12Q 109.5 . . ?
 O11S C15S C14S 103.4(10) . . ?
 O11S C15S H15G 111.1 . . ?
 O11S C15S H15H 111.1 . . ?
 C14S C15S H15G 111.1 . . ?
 C14S C15S H15H 111.1 . . ?
 H15G C15S H15H 109.0 . . ?
 C14S C13S C12S 110.1(13) . . ?
 C14S C13S H13B 109.6 . . ?
 C14S C13S H13C 109.6 . . ?
 C12S C13S H13B 109.6 . . ?
 C12S C13S H13C 109.6 . . ?
 H13B C13S H13C 108.2 . . ?
 H7SA C7S H7SB 107.7 . . ?
 O6S C7S H7SA 108.9 . . ?
 O6S C7S H7SB 108.9 . . ?
 O6S C7S C8S 113.3(9) . . ?
 C8S C7S H7SA 108.9 . . ?
 C8S C7S H7SB 108.9 . . ?
 H9SA C9S H9SB 107.8 . . ?
 C10S C9S H9SA 109.0 . . ?
 C10S C9S H9SB 109.0 . . ?
 C8S C9S H9SA 109.0 . . ?
 C8S C9S H9SB 109.0 . . ?
 C8S C9S C10S 113.0(13) . . ?
 C7S O6S C10S 105.7(9) . . ?
 C9S C10S O6S 99.2(9) . . ?
 C9S C10S H10G 111.9 . . ?
 C9S C10S H10H 111.9 . . ?
 O6S C10S H10G 111.9 . . ?
 O6S C10S H10H 111.9 . . ?
 H10G C10S H10H 109.6 . . ?
 C7S C8S H8SA 112.3 . . ?
 C7S C8S H8SB 112.3 . . ?
 C9S C8S C7S 97.1(13) . . ?
 C9S C8S H8SA 112.3 . . ?
 C9S C8S H8SB 112.3 . . ?
 H8SA C8S H8SB 109.9 . . ?
 C25S O21S C22S 102.4(17) . . ?
 H23D C23S H23E 110.0 . . ?
 C24S C23S H23D 112.5 . . ?
 C24S C23S H23E 112.5 . . ?
 C22S C23S H23D 112.5 . . ?
 C22S C23S H23E 112.5 . . ?
 C22S C23S C24S 96.4(17) . . ?
 C23S C24S H24G 110.8 . . ?
 C23S C24S H24H 110.8 . . ?
 H24G C24S H24H 108.8 . . ?
 C25S C24S C23S 104.9(15) . . ?
 C25S C24S H24G 110.8 . . ?
 C25S C24S H24H 110.8 . . ?
 O21S C22S C23S 114.7(17) . . ?
 O21S C22S H22B 108.6 . . ?
 O21S C22S H22C 108.6 . . ?
 C23S C22S H22B 108.6 . . ?
 C23S C22S H22C 108.6 . . ?
 H22B C22S H22C 107.6 . . ?
 O21S C25S C24S 106.7(16) . . ?
 O21S C25S H25E 110.4 . . ?
 O21S C25S H25F 110.4 . . ?
 C24S C25S H25E 110.4 . . ?
 C24S C25S H25F 110.4 . . ?
 H25E C25S H25F 108.6 . . ?
 H18C C18S H18D 108.4 . . ?
 C17S C18S H18C 110.0 . . ?
 C17S C18S H18D 110.0 . . ?
 C19S C18S H18C 110.0 . . ?
 C19S C18S H18D 110.0 . . ?
 C19S C18S C17S 108.3(16) . . ?
 C18S C17S H17A 111.2 . . ?
 C18S C17S H17B 111.2 . . ?
 H17A C17S H17B 109.1 . . ?
 O16S C17S C18S 102.8(16) . . ?
 O16S C17S H17A 111.2 . . ?
 O16S C17S H17B 111.2 . . ?
 C17S O16S C20S 106.7(14) . . ?
 O16S C20S H20A 109.6 . . ?
 O16S C20S H20C 109.6 . . ?
 O16S C20S C19S 110.3(18) . . ?
 H20A C20S H20C 108.1 . . ?
 C19S C20S H20A 109.6 . . ?
 C19S C20S H20C 109.6 . . ?
 C18S C19S C20S 105.8(19) . . ?
 C18S C19S H19F 110.6 . . ?
 C18S C19S H19G 110.6 . . ?
 C20S C19S H19F 110.6 . . ?
 C20S C19S H19G 110.6 . . ?
 H19F C19S H19G 108.7 . . ?
 H15I C155 H15J 110.0 . . ?
 C06B C155 H15I 112.4 . . ?
 C06B C155 H15J 112.4 . . ?
 C06B C155 C05D 96.6(16) . . ?
 C05D C155 H15I 112.4 . . ?
 C05D C155 H15J 112.4 . . ?
 C155 C06B H06A 110.4 . . ?
 C155 C06B H06B 110.4 . . ?
 C155 C06B C05Z 106.4(16) . . ?
 H06A C06B H06B 108.6 . . ?
 C05Z C06B H06A 110.4 . . ?
 C05Z C06B H06B 110.4 . . ?
 C155 C05D H05A 109.3 . . ?
 C155 C05D H05B 109.3 . . ?
 H05A C05D H05B 108.0 . . ?
 O05F C05D C155 111.5(15) . . ?
 O05F C05D H05A 109.3 . . ?
 O05F C05D H05B 109.3 . . ?
 C05D O05F C05Z 100.5(13) . . ?
 C06B C05Z H05C 110.1 . . ?
 C06B C05Z H05D 110.1 . . ?
 O05F C05Z C06B 107.9(13) . . ?
 O05F C05Z H05C 110.1 . . ?
 O05F C05Z H05D 110.1 . . ?
 H05C C05Z H05D 108.4 . . ?
 H27A C27S H27B 109.0 . . ?
 C26S C27S H27A 111.0 . . ?
 C26S C27S H27B 111.0 . . ?
 C26S C27S C28S 103.8(11) . . ?
 C28S C27S H27A 111.0 . . ?
 C28S C27S H27B 111.0 . . ?
 C27S C26S H26G 110.0 . . ?
 C27S C26S H26H 110.0 . . ?
 C27S C26S C30S 108.6(10) . . ?
 H26G C26S H26H 108.3 . . ?
 C30S C26S H26G 110.0 . . ?
 C30S C26S H26H 110.0 . . ?
 C26S C30S H30G 110.7 . . ?
 C26S C30S H30H 110.7 . . ?
 H30G C30S H30H 108.8 . . ?
 O29S C30S C26S 105.1(9) . . ?
 O29S C30S H30G 110.7 . . ?
 O29S C30S H30H 110.7 . . ?
 C30S O29S C28S 112.1(11) . . ?
 C27S C28S H28E 110.3 . . ?
 C27S C28S H28F 110.3 . . ?
 O29S C28S C27S 107.2(10) . . ?
 O29S C28S H28E 110.3 . . ?
 O29S C28S H28F 110.3 . . ?
 H28E C28S H28F 108.5 . . ?
 N11 C13A C2 107(4) . . ?
 C1F C13A N11 132(6) . . ?
 C1F C13A C2 114(6) . . ?
 C13A C2 H2C 110.4 . . ?
 C13A C2 H2D 110.4 . . ?
 H2C C2 H2D 108.6 . . ?
 C1C C2 C13A 106(4) . . ?
 C1C C2 H2C 110.4 . . ?
 C1C C2 H2D 110.4 . . ?
 C2 C1C H1CA 115.5 . . ?
 C2 C1C C1D 129(3) . . ?
 C1D C1C H1CA 115.5 . . ?
 C1C C1D C1G 118(2) . . ?
 C1E C1D C1C 117(2) . . ?
 C1E C1D C1G 126(2) . . ?
 C1D C1E H1E 116.4 . . ?
 C1F C1E C1D 127(3) . . ?
 C1F C1E H1E 116.4 . . ?
 C13A C1F H1F 118.2 . . ?
 C1E C1F C13A 124(5) . . ?
 C1E C1F H1F 118.2 . . ?
 C154 C1G C20A 108.3(16) . . ?
 C1D C1G C154 105.0(16) . . ?
 C1D C1G C20A 116(2) . . ?
 C1D C1G C1P 112.9(17) . . ?
 C1P C1G C154 103.2(16) . . ?
 C1P C1G C20A 109.9(16) . . ?
 C156 C20A C1G 104.0(16) . . ?
 C156 C20A C1H 106.3(16) . . ?
 C158 C20A C156 110.9(16) . . ?
 C158 C20A C1G 102.2(16) . . ?
 C158 C20A C1H 116.2(17) . . ?
 C1H C20A C1G 117(2) . . ?
 C20A C1H C1M 116.8(18) . . ?
 C1I C1H C20A 124(2) . . ?
 C1I C1H C1M 119(2) . . ?
 C1H C1I H1I 118.7 . . ?
 C1H C1I C1J 123(3) . . ?
 C1J C1I H1I 118.7 . . ?
 C1I C1J H1J 120.5 . . ?
 C1I C1J C1K 119(4) . . ?
 C1K C1J H1J 120.5 . . ?
 N27 C1K C1J 114(4) . . ?
 N27 C1K C1L 131(4) . . ?
 C1L C1K C1J 115(4) . . ?
 C1K C1L H1L 117.0 . . ?
 C1K C1L C1M 126(4) . . ?
 C1M C1L H1L 117.0 . . ?
 C1H C1M H1M 121.1 . . ?
 C1L C1M C1H 118(3) . . ?
 C1L C1M H1M 121.1 . . ?
 N157 C1N C19 175.2(8) . . ?
 N159 C1O C19 179.4(9) . . ?
 N4 C1P C1G 163.9(14) . . ?
 N155 C1Q C20 175.4(8) . . ?

loop_
  _geom_torsion_atom_site_label_1
  _geom_torsion_atom_site_label_2
  _geom_torsion_atom_site_label_3
  _geom_torsion_atom_site_label_4
  _geom_torsion
  _geom_torsion_site_symmetry_1
  _geom_torsion_site_symmetry_2
  _geom_torsion_site_symmetry_3
  _geom_torsion_site_symmetry_4
  _geom_torsion_publ_flag
 O1S C2S C3S C4S 18.0(10) . . . . ?
 C2S O1S C5S C4S -23.0(9) . . . . ?
 C5S O1S C2S C3S 1.8(9) . . . . ?
 C5S C4S C3S C2S -30.4(9) . . . . ?
 C3S C4S C5S O1S 33.4(9) . . . . ?
 C1 N2 C3 C4 92.7(9) . . . . ?
 C1 N2 C3 C8 -85.6(10) . . . . ?
 C1 N2 C1A C2A 8.1(18) . . . . ?
 C1 N2 C1A C40A -168.6(9) . . . . ?
 C1 N2 C1B C2B -20(2) . . . . ?
 C1 N2 C1B C40B 168.7(12) . . . . ?
 N2 C3 C4 C5 -178.4(6) . . . . ?
 N2 C3 C4 C162 1.9(10) . . . . ?
 N2 C3 C8 C7 180.0(6) . . . . ?
 N2 C3 C8 C9 -3.8(10) . . . . ?
 N2 C1A C40A C27 176.8(15) . . . . ?
 N2 C1B C40B C11 171(2) . . . . ?
 C3 N2 C1A C2A -166.4(9) . . . . ?
 C3 N2 C1A C40A 16.9(14) . . . . ?
 C3 N2 C1B C2B 164.3(12) . . . . ?
 C3 N2 C1B C40B -7(2) . . . . ?
 C3 C4 C5 C6 -1.2(10) . . . . ?
 C3 C4 C5 N103 179.2(6) . . . . ?
 C3 C4 C162 C120 -100.8(10) . . . . ?
 C3 C4 C162 C143 79.6(12) . . . . ?
 C3 C8 C9 C10 94.2(9) . . . . ?
 C4 C3 C8 C7 1.8(10) . . . . ?
 C4 C3 C8 C9 178.0(6) . . . . ?
 C4 C5 C6 C7 0.9(10) . . . . ?
 C4 C5 C6 C160 -176.8(6) . . . . ?
 C4 C5 N103 C100 94.8(8) . . . . ?
 C4 C5 N103 C104 -89.7(9) . . . . ?
 C5 C4 C162 C120 79.5(10) . . . . ?
 C5 C4 C162 C143 -100.1(12) . . . . ?
 C5 C6 C7 C8 0.9(9) . . . . ?
 C5 C6 C7 N11 -177.3(5) . . . . ?
 C5 C6 C160 C161 -90.3(8) . . . . ?
 C6 C5 N103 C100 -84.8(8) . . . . ?
 C6 C5 N103 C104 90.7(8) . . . . ?
 C6 C7 C8 C3 -2.2(10) . . . . ?
 C6 C7 C8 C9 -178.3(6) . . . . ?
 C6 C7 N11 C12 -89.3(8) . . . . ?
 C6 C7 N11 C13 93(2) . . . . ?
 C6 C7 N11 C13A 93(6) . . . . ?
 C7 C6 C160 C161 92.1(8) . . . . ?
 C7 C8 C9 C10 -89.7(9) . . . . ?
 C7 N11 C13 C14 177(2) . . . . ?
 C7 N11 C13 C18 2(6) . . . . ?
 C7 N11 C13A C2 -7(9) . . . . ?
 C7 N11 C13A C1F -157(7) . . . . ?
 C8 C3 C4 C5 -0.1(10) . . . . ?
 C8 C3 C4 C162 -179.9(6) . . . . ?
 C8 C7 N11 C12 92.4(8) . . . . ?
 C8 C7 N11 C13 -85(2) . . . . ?
 C8 C7 N11 C13A -86(6) . . . . ?
 N11 C7 C8 C3 176.0(6) . . . . ?
 N11 C7 C8 C9 -0.1(10) . . . . ?
 N11 C13 C14 C15 -176(2) . . . . ?
 N11 C13 C18 C17 173(3) . . . . ?
 N11 C13A C2 C1C -166(5) . . . . ?
 N11 C13A C1F C1E 167(7) . . . . ?
 C12 N11 C13 C14 -1(5) . . . . ?
 C12 N11 C13 C18 -176(4) . . . . ?
 C12 N11 C13A C2 174(4) . . . . ?
 C12 N11 C13A C1F 25(12) . . . . ?
 C13 C14 C15 C16 1(3) . . . . ?
 C14 C13 C18 C17 -3(6) . . . . ?
 C14 C15 C16 C17 0.1(16) . . . . ?
 C14 C15 C16 C19 -179.6(11) . . . . ?
 C15 C16 C17 C18 -2.7(18) . . . . ?
 C15 C16 C19 C20 90.4(11) . . . . ?
 C15 C16 C19 C1N -31.7(12) . . . . ?
 C15 C16 C19 C1O -147.8(9) . . . . ?
 C16 C17 C18 C13 4(4) . . . . ?
 C16 C19 C20 C21 -178.9(7) . . . . ?
 C16 C19 C20 C152 62.1(9) . . . . ?
 C16 C19 C20 C1Q -58.9(9) . . . . ?
 C17 C16 C19 C20 -89.3(11) . . . . ?
 C17 C16 C19 C1N 148.6(10) . . . . ?
 C17 C16 C19 C1O 32.5(13) . . . . ?
 C18 C13 C14 C15 0(5) . . . . ?
 C19 C16 C17 C18 177.0(14) . . . . ?
 C19 C20 C21 C22 -90.7(12) . . . . ?
 C19 C20 C21 C26 90.8(11) . . . . ?
 C20 C21 C22 C23 -179.2(11) . . . . ?
 C20 C21 C26 C25 176.9(11) . . . . ?
 C21 C22 C23 C24 0(2) . . . . ?
 C22 C21 C26 C25 -1.6(18) . . . . ?
 C22 C23 C24 C25 2(3) . . . . ?
 C22 C23 C24 N27 177.1(15) . . . . ?
 C23 C24 C25 C26 -5(3) . . . . ?
 C23 C24 N27 C28 -11(2) . . . . ?
 C23 C24 N27 C151 179.7(13) . . . . ?
 C24 C25 C26 C21 5(2) . . . . ?
 C24 N27 C28 C29 101.4(13) . . . . ?
 C24 N27 C28 C33 -81.3(13) . . . . ?
 C25 C24 N27 C28 163.1(16) . . . . ?
 C25 C24 N27 C151 -6(3) . . . . ?
 C26 C21 C22 C23 -0.8(19) . . . . ?
 N27 C24 C25 C26 -179.1(17) . . . . ?
 N27 C28 C29 C30 179.4(5) . . . . ?
 N27 C28 C29 C149 -3.6(8) . . . . ?
 N27 C28 C33 C32 -179.1(5) . . . . ?
 N27 C28 C33 C34 0.3(9) . . . . ?
 N27 C1K C1L C1M 174(5) . . . . ?
 C28 N27 C1K C1J 175(3) . . . . ?
 C28 N27 C1K C1L -8(7) . . . . ?
 C28 C29 C30 C31 -0.6(9) . . . . ?
 C28 C29 C30 N128 -176.1(5) . . . . ?
 C28 C29 C149 C150 93.3(9) . . . . ?
 C28 C33 C34 C39A 91.0(10) . . . . ?
 C28 C33 C34 C39B -113.1(15) . . . . ?
 C29 C28 C33 C32 -2.0(9) . . . . ?
 C29 C28 C33 C34 177.5(6) . . . . ?
 C29 C30 C31 C32 -1.2(10) . . . . ?
 C29 C30 C31 C126 178.1(6) . . . . ?
 C29 C30 N128 C129 -84.9(9) . . . . ?
 C29 C30 N128 C148 93.8(8) . . . . ?
 C30 C29 C149 C150 -89.9(9) . . . . ?
 C30 C31 C32 C33 1.5(9) . . . . ?
 C30 C31 C32 N35 -174.1(6) . . . . ?
 C30 C31 C126 C127 -84.2(9) . . . . ?
 C30 N128 C129 C130 179.8(8) . . . . ?
 C30 N128 C129 C134 1.2(14) . . . . ?
 C31 C30 N128 C129 99.5(9) . . . . ?
 C31 C30 N128 C148 -81.7(9) . . . . ?
 C31 C32 C33 C28 0.1(8) . . . . ?
 C31 C32 C33 C34 -179.4(6) . . . . ?
 C31 C32 N35 C36 -87.3(8) . . . . ?
 C31 C32 N35 C125 89.6(10) . . . . ?
 C32 C31 C126 C127 95.1(9) . . . . ?
 C32 C33 C34 C39A -89.5(10) . . . . ?
 C32 C33 C34 C39B 66.3(16) . . . . ?
 C32 N35 C36 C37 -4.6(11) . . . . ?
 C32 N35 C36 C41 179.1(7) . . . . ?
 C33 C28 C29 C30 2.3(9) . . . . ?
 C33 C28 C29 C149 179.3(6) . . . . ?
 C33 C32 N35 C36 97.1(8) . . . . ?
 C33 C32 N35 C125 -86.0(10) . . . . ?
 N35 C32 C33 C28 175.7(5) . . . . ?
 N35 C32 C33 C34 -3.8(8) . . . . ?
 N35 C36 C37 C38 -177.0(7) . . . . ?
 N35 C36 C41 C40 176.5(7) . . . . ?
 C36 C37 C38 C39 2.3(11) . . . . ?
 C37 C36 C41 C40 0.0(11) . . . . ?
 C37 C38 C39 C40 -3.3(11) . . . . ?
 C37 C38 C39 C42 -178.3(6) . . . . ?
 C38 C39 C40 C41 2.7(12) . . . . ?
 C38 C39 C42 C43 96.5(8) . . . . ?
 C38 C39 C42 C121 -23.9(11) . . . . ?
 C38 C39 C42 C123 -148.3(7) . . . . ?
 C39 C40 C41 C36 -1.1(12) . . . . ?
 C39 C42 C43 C44 -178.3(7) . . . . ?
 C39 C42 C43 C117 55.8(9) . . . . ?
 C39 C42 C43 C119 -58.1(8) . . . . ?
 C40 C39 C42 C43 -78.4(9) . . . . ?
 C40 C39 C42 C121 161.2(8) . . . . ?
 C40 C39 C42 C123 36.8(10) . . . . ?
 C41 C36 C37 C38 -0.6(11) . . . . ?
 C42 C39 C40 C41 177.7(7) . . . . ?
 C42 C43 C44 C45 -88.1(9) . . . . ?
 C42 C43 C44 C49 93.2(9) . . . . ?
 C43 C44 C45 C46 177.4(8) . . . . ?
 C43 C44 C49 C48 -177.4(7) . . . . ?
 C44 C45 C46 C47 0.5(13) . . . . ?
 C45 C44 C49 C48 4.0(12) . . . . ?
 C45 C46 C47 C48 2.8(12) . . . . ?
 C45 C46 C47 N50 -179.7(8) . . . . ?
 C46 C47 C48 C49 -2.8(12) . . . . ?
 C46 C47 N50 C51 165.0(8) . . . . ?
 C46 C47 N50 C116 -1.2(13) . . . . ?
 C47 C48 C49 C44 -0.6(13) . . . . ?
 C47 N50 C51 C52 -83.3(10) . . . . ?
 C47 N50 C51 C56 98.3(8) . . . . ?
 C48 C47 N50 C51 -17.6(13) . . . . ?
 C48 C47 N50 C116 176.2(9) . . . . ?
 C49 C44 C45 C46 -3.9(13) . . . . ?
 N50 C47 C48 C49 179.8(8) . . . . ?
 N50 C51 C52 C53 -175.7(6) . . . . ?
 N50 C51 C52 C114 2.0(10) . . . . ?
 N50 C51 C56 C55 -178.4(5) . . . . ?
 N50 C51 C56 C57 1.5(9) . . . . ?
 C51 C52 C53 C54 -7.8(10) . . . . ?
 C51 C52 C53 N88 170.3(6) . . . . ?
 C51 C52 C114 C115 97.3(9) . . . . ?
 C51 C56 C57 C58 90.0(8) . . . . ?
 C52 C51 C56 C55 3.2(9) . . . . ?
 C52 C51 C56 C57 -176.9(6) . . . . ?
 C52 C53 C54 C55 6.7(9) . . . . ?
 C52 C53 C54 C86 -173.3(6) . . . . ?
 C52 C53 N88 C89 101.5(9) . . . . ?
 C52 C53 N88 C113 -80.3(10) . . . . ?
 C53 C52 C114 C115 -85.2(11) . . . . ?
 C53 C54 C55 C56 -0.4(9) . . . . ?
 C53 C54 C55 N59 -176.7(5) . . . . ?
 C53 C54 C86 C87 -86.7(9) . . . . ?
 C53 N88 C89 C90 -1.6(14) . . . . ?
 C53 N88 C89 C94 176.9(9) . . . . ?
 C54 C53 N88 C89 -80.4(10) . . . . ?
 C54 C53 N88 C113 97.8(9) . . . . ?
 C54 C55 C56 C51 -4.4(9) . . . . ?
 C54 C55 C56 C57 175.8(6) . . . . ?
 C54 C55 N59 C60 81.4(8) . . . . ?
 C54 C55 N59 C85 -92.5(7) . . . . ?
 C55 C54 C86 C87 93.3(9) . . . . ?
 C55 C56 C57 C58 -90.1(8) . . . . ?
 C55 N59 C60 C61 -173.4(7) . . . . ?
 C55 N59 C60 C65 5.7(10) . . . . ?
 C56 C51 C52 C53 2.7(10) . . . . ?
 C56 C51 C52 C114 -179.7(7) . . . . ?
 C56 C55 N59 C60 -95.1(7) . . . . ?
 C56 C55 N59 C85 91.0(7) . . . . ?
 N59 C55 C56 C51 171.9(5) . . . . ?
 N59 C55 C56 C57 -8.0(8) . . . . ?
 N59 C60 C61 C62 178.5(8) . . . . ?
 N59 C60 C65 C64 -172.5(9) . . . . ?
 C60 C61 C62 C63 -4.8(14) . . . . ?
 C61 C60 C65 C64 6.6(13) . . . . ?
 C61 C62 C63 C64 4.2(17) . . . . ?
 C61 C62 C63 C66 -167.0(9) . . . . ?
 C62 C63 C64 C65 2.0(19) . . . . ?
 C62 C63 C66 C67 -94.1(11) . . . . ?
 C62 C63 C66 C81 144.7(11) . . . . ?
 C62 C63 C66 C83 26.9(13) . . . . ?
 C63 C64 C65 C60 -7.6(17) . . . . ?
 C63 C66 C67 C68 176.5(5) . . . . ?
 C63 C66 C67 C77 66.1(9) . . . . ?
 C63 C66 C67 C79 -66.0(8) . . . . ?
 C64 C63 C66 C67 95.4(13) . . . . ?
 C64 C63 C66 C81 -25.8(16) . . . . ?
 C64 C63 C66 C83 -143.7(11) . . . . ?
 C65 C60 C61 C62 -0.7(12) . . . . ?
 C66 C63 C64 C65 172.8(11) . . . . ?
 C66 C67 C68 C69 92.7(12) . . . . ?
 C66 C67 C68 C73 -91.6(12) . . . . ?
 C67 C68 C69 C70 175.9(10) . . . . ?
 C67 C68 C73 C72 -175.1(10) . . . . ?
 C68 C69 C70 C71 -1.1(16) . . . . ?
 C69 C68 C73 C72 0.8(17) . . . . ?
 C69 C70 C71 C72 1.4(13) . . . . ?
 C69 C70 C71 N74 -176.3(9) . . . . ?
 C70 C71 C72 C73 -0.6(12) . . . . ?
 C70 C71 N74 C75 -3.8(10) . . . . ?
 C70 C71 N74 C76 179.8(7) . . . . ?
 C71 C72 C73 C68 -0.4(16) . . . . ?
 C71 N74 C75 C17A 86.1(9) . . . . ?
 C71 N74 C75 C27A -91.1(8) . . . . ?
 C71 N74 C75 C22B 85.1(12) . . . . ?
 C71 N74 C75 C27B -98.1(16) . . . . ?
 C72 C71 N74 C75 178.7(6) . . . . ?
 C72 C71 N74 C76 2.3(11) . . . . ?
 C73 C68 C69 C70 0.0(17) . . . . ?
 N74 C71 C72 C73 177.0(8) . . . . ?
 N74 C75 C17A C16A -177.0(6) . . . . ?
 N74 C75 C17A C18A 6.8(14) . . . . ?
 N74 C75 C27A C14A 177.4(5) . . . . ?
 N74 C75 C27A C28A -4.7(13) . . . . ?
 N74 C75 C22B C16B 178.1(13) . . . . ?
 N74 C75 C22B C23B -11(2) . . . . ?
 N74 C75 C27B C14B -176.8(10) . . . . ?
 N74 C75 C27B C28B 12(3) . . . . ?
 C75 C17A C16A C15A 0.0 . . . . ?
 C75 C17A C16A N20A -176.9(14) . . . . ?
 C75 C17A C18A C19A 94.3(15) . . . . ?
 C75 C27A C28A C29A -95.0(17) . . . . ?
 C75 C22B C23B C24B 86(2) . . . . ?
 C75 C27B C28B C29B 79(3) . . . . ?
 C17A C75 C27A C14A 0.0 . . . . ?
 C17A C75 C27A C28A 177.9(14) . . . . ?
 C17A C16A C15A C14A 0.0 . . . . ?
 C17A C16A C15A C25A 174.0(10) . . . . ?
 C17A C16A N20A C21A -75.6(17) . . . . ?
 C17A C16A N20A C24A 94(2) . . . . ?
 C16A C17A C18A C19A -81.8(14) . . . . ?
 C16A C15A C14A C27A 0.0 . . . . ?
 C16A C15A C14A N13A -173.7(11) . . . . ?
 C16A C15A C25A C26A -81.9(16) . . . . ?
 C16A N20A C21A C139 -5(3) . . . . ?
 C16A N20A C21A C22A 170.8(16) . . . . ?
 C15A C16A N20A C21A 107.5(17) . . . . ?
 C15A C16A N20A C24A -83(2) . . . . ?
 C15A C14A C27A C75 0.0 . . . . ?
 C15A C14A C27A C28A -178.0(13) . . . . ?
 C15A C14A N13A C10A -97.3(14) . . . . ?
 C15A C14A N13A C30A 69.2(16) . . . . ?
 C14A C15A C25A C26A 91.8(16) . . . . ?
 C14A C27A C28A C29A 83.0(15) . . . . ?
 C27A C75 C17A C16A 0.0 . . . . ?
 C27A C75 C17A C18A -176.2(12) . . . . ?
 C27A C14A N13A C10A 88.9(13) . . . . ?
 C27A C14A N13A C30A -104.6(14) . . . . ?
 C76 N74 C75 C17A -97.4(9) . . . . ?
 C76 N74 C75 C27A 85.4(8) . . . . ?
 C76 N74 C75 C22B -98.3(11) . . . . ?
 C76 N74 C75 C27B 78.4(16) . . . . ?
 C77 C67 C68 C69 -145.5(10) . . . . ?
 C77 C67 C68 C73 30.2(14) . . . . ?
 C79 C67 C68 C69 -30.3(14) . . . . ?
 C79 C67 C68 C73 145.4(11) . . . . ?
 C81 C66 C67 C68 -68.3(9) . . . . ?
 C81 C66 C67 C77 -178.6(7) . . . . ?
 C81 C66 C67 C79 49.3(12) . . . . ?
 C83 C66 C67 C68 62.6(8) . . . . ?
 C83 C66 C67 C77 -47.8(12) . . . . ?
 C83 C66 C67 C79 -179.9(7) . . . . ?
 C85 N59 C60 C61 0.4(10) . . . . ?
 C85 N59 C60 C65 179.5(7) . . . . ?
 C86 C54 C55 C56 179.6(6) . . . . ?
 C86 C54 C55 N59 3.4(8) . . . . ?
 N88 C53 C54 C55 -171.3(6) . . . . ?
 N88 C53 C54 C86 8.6(9) . . . . ?
 N88 C89 C90 C91 -178.3(8) . . . . ?
 N88 C89 C94 C93 178.0(9) . . . . ?
 C89 C90 C91 C92 -1.2(12) . . . . ?
 C90 C89 C94 C93 -3.5(13) . . . . ?
 C90 C91 C92 C93 -0.5(11) . . . . ?
 C90 C91 C92 C95 178.6(7) . . . . ?
 C91 C92 C93 C94 0.1(14) . . . . ?
 C91 C92 C95 C96 -90.2(9) . . . . ?
 C91 C92 C95 C109 30.5(10) . . . . ?
 C91 C92 C95 C111 150.0(8) . . . . ?
 C92 C93 C94 C89 1.9(15) . . . . ?
 C92 C95 C96 C97 -168.5(7) . . . . ?
 C92 C95 C96 C105 -46.7(8) . . . . ?
 C92 C95 C96 C107 67.9(8) . . . . ?
 C93 C92 C95 C96 88.8(9) . . . . ?
 C93 C92 C95 C109 -150.5(8) . . . . ?
 C93 C92 C95 C111 -30.9(11) . . . . ?
 C94 C89 C90 C91 3.2(12) . . . . ?
 C95 C92 C93 C94 -179.0(8) . . . . ?
 C95 C96 C97 C98 78.7(9) . . . . ?
 C95 C96 C97 C102 -93.7(8) . . . . ?
 C96 C97 C98 C99 -174.6(6) . . . . ?
 C96 C97 C102 C101 175.7(6) . . . . ?
 C97 C98 C99 C100 0.3(10) . . . . ?
 C98 C97 C102 C101 3.2(10) . . . . ?
 C98 C99 C100 C101 0.6(10) . . . . ?
 C98 C99 C100 N103 178.3(6) . . . . ?
 C99 C100 C101 C102 0.4(10) . . . . ?
 C99 C100 N103 C5 171.8(6) . . . . ?
 C99 C100 N103 C104 -3.7(10) . . . . ?
 C100 C101 C102 C97 -2.3(10) . . . . ?
 C101 C100 N103 C5 -10.6(10) . . . . ?
 C101 C100 N103 C104 173.9(7) . . . . ?
 C102 C97 C98 C99 -2.2(10) . . . . ?
 N103 C5 C6 C7 -179.5(5) . . . . ?
 N103 C5 C6 C160 2.8(9) . . . . ?
 N103 C100 C101 C102 -177.3(6) . . . . ?
 C105 C96 C97 C98 -43.0(9) . . . . ?
 C105 C96 C97 C102 144.7(7) . . . . ?
 C107 C96 C97 C98 -160.6(7) . . . . ?
 C107 C96 C97 C102 27.1(9) . . . . ?
 C109 C95 C96 C97 68.8(8) . . . . ?
 C109 C95 C96 C105 -169.5(7) . . . . ?
 C109 C95 C96 C107 -54.9(8) . . . . ?
 C111 C95 C96 C97 -47.9(9) . . . . ?
 C111 C95 C96 C105 73.8(8) . . . . ?
 C111 C95 C96 C107 -171.6(6) . . . . ?
 C113 N88 C89 C90 -179.8(9) . . . . ?
 C113 N88 C89 C94 -1.3(14) . . . . ?
 C114 C52 C53 C54 174.6(7) . . . . ?
 C114 C52 C53 N88 -7.3(10) . . . . ?
 C116 N50 C51 C52 83.3(9) . . . . ?
 C116 N50 C51 C56 -95.1(9) . . . . ?
 C117 C43 C44 C45 34.5(11) . . . . ?
 C117 C43 C44 C49 -144.1(8) . . . . ?
 C119 C43 C44 C45 154.1(7) . . . . ?
 C119 C43 C44 C49 -24.5(11) . . . . ?
 C121 C42 C43 C44 -54.4(9) . . . . ?
 C121 C42 C43 C117 179.7(8) . . . . ?
 C121 C42 C43 C119 65.9(8) . . . . ?
 C123 C42 C43 C44 63.9(8) . . . . ?
 C123 C42 C43 C117 -62.0(8) . . . . ?
 C123 C42 C43 C119 -175.8(6) . . . . ?
 C125 N35 C36 C37 178.7(9) . . . . ?
 C125 N35 C36 C41 2.3(12) . . . . ?
 C126 C31 C32 C33 -177.8(6) . . . . ?
 C126 C31 C32 N35 6.6(9) . . . . ?
 N128 C30 C31 C32 174.1(5) . . . . ?
 N128 C30 C31 C126 -6.7(9) . . . . ?
 N128 C129 C130 C131 -177.9(9) . . . . ?
 N128 C129 C134 C133 178.9(11) . . . . ?
 C129 C130 C131 C132 -4.4(15) . . . . ?
 C130 C129 C134 C133 0.1(16) . . . . ?
 C130 C131 C132 C133 6.6(15) . . . . ?
 C130 C131 C132 C135 -173.5(10) . . . . ?
 C131 C132 C133 C134 -5.6(17) . . . . ?
 C131 C132 C135 C136 87.1(12) . . . . ?
 C131 C132 C135 C144 -34.6(14) . . . . ?
 C131 C132 C135 C146 -150.8(11) . . . . ?
 C132 C133 C134 C129 2.4(19) . . . . ?
 C132 C135 C136 C137 179.8(8) . . . . ?
 C132 C135 C136 C140 -60.4(12) . . . . ?
 C132 C135 C136 C142 55.5(11) . . . . ?
 C133 C132 C135 C136 -93.1(13) . . . . ?
 C133 C132 C135 C144 145.2(11) . . . . ?
 C133 C132 C135 C146 29.0(16) . . . . ?
 C134 C129 C130 C131 0.8(14) . . . . ?
 C135 C132 C133 C134 174.6(11) . . . . ?
 C135 C136 C137 C138 -89.1(13) . . . . ?
 C135 C136 C137 C23A 68.0(17) . . . . ?
 C135 C136 C137 C20B 109.7(16) . . . . ?
 C136 C137 C138 C139 178.9(11) . . . . ?
 C136 C137 C23A C22A -168.4(16) . . . . ?
 C136 C137 C20B C19B -178.2(19) . . . . ?
 C137 C138 C139 C21A -23.6(18) . . . . ?
 C137 C138 C139 C18B 15.5(16) . . . . ?
 C138 C137 C23A C22A -9(2) . . . . ?
 C138 C137 C20B C19B 21(3) . . . . ?
 C138 C139 C21A N20A -169.4(14) . . . . ?
 C138 C139 C21A C22A 15(2) . . . . ?
 C138 C139 C18B N17B 177.1(13) . . . . ?
 C138 C139 C18B C19B -12(2) . . . . ?
 C139 C21A C22A C23A -5(3) . . . . ?
 C139 C18B C19B C20B 15(4) . . . . ?
 C140 C136 C137 C138 150.8(11) . . . . ?
 C140 C136 C137 C23A -52.0(19) . . . . ?
 C140 C136 C137 C20B -10.4(18) . . . . ?
 C142 C136 C137 C138 35.3(17) . . . . ?
 C142 C136 C137 C23A -167.5(15) . . . . ?
 C142 C136 C137 C20B -125.8(17) . . . . ?
 C144 C135 C136 C137 -56.7(10) . . . . ?
 C144 C135 C136 C140 63.1(12) . . . . ?
 C144 C135 C136 C142 178.9(9) . . . . ?
 C146 C135 C136 C137 55.5(12) . . . . ?
 C146 C135 C136 C140 175.3(10) . . . . ?
 C146 C135 C136 C142 -68.8(12) . . . . ?
 C148 N128 C129 C130 1.0(13) . . . . ?
 C148 N128 C129 C134 -177.6(9) . . . . ?
 C149 C29 C30 C31 -177.5(6) . . . . ?
 C149 C29 C30 N128 7.0(9) . . . . ?
 C151 N27 C28 C29 -89.5(8) . . . . ?
 C151 N27 C28 C33 87.8(8) . . . . ?
 C151 N27 C1K C1J -12(6) . . . . ?
 C151 N27 C1K C1L 164(5) . . . . ?
 C152 C20 C21 C22 27.0(14) . . . . ?
 C152 C20 C21 C26 -151.5(10) . . . . ?
 C154 C1G C20A C156 -64(2) . . . . ?
 C154 C1G C20A C158 -179.9(13) . . . . ?
 C154 C1G C20A C1H 52(2) . . . . ?
 C154 C1G C1P N4 -155(4) . . . . ?
 C156 C20A C1H C1I 32(3) . . . . ?
 C156 C20A C1H C1M -156(2) . . . . ?
 C158 C20A C1H C1I 156(2) . . . . ?
 C158 C20A C1H C1M -32(3) . . . . ?
 C160 C6 C7 C8 178.7(6) . . . . ?
 C160 C6 C7 N11 0.4(9) . . . . ?
 C162 C4 C5 C6 178.5(6) . . . . ?
 C162 C4 C5 N103 -1.1(10) . . . . ?
 C4A C3A C2A C1A 0.0 . . . . ?
 C4A C5A C6A C7A 170.9(9) . . . . ?
 C4A C5A C6A C31A 51.5(13) . . . . ?
 C4A C5A C6A C33A -62.2(13) . . . . ?
 C3A C4A C27 C40A 0.0 . . . . ?
 C3A C4A C5A C6A -89.5(13) . . . . ?
 C3A C4A C5A C35A 36.7(17) . . . . ?
 C3A C4A C5A C37A 157.7(12) . . . . ?
 C3A C2A C1A N2 -176.6(16) . . . . ?
 C3A C2A C1A C40A 0.0 . . . . ?
 C2A C1A C40A C27 0.0 . . . . ?
 C1A N2 C3 C4 -92.7(13) . . . . ?
 C1A N2 C3 C8 89.1(13) . . . . ?
 C1A C40A C27 C4A 0.0 . . . . ?
 C27 C4A C3A C2A 0.0 . . . . ?
 C27 C4A C5A C6A 86.7(14) . . . . ?
 C27 C4A C5A C35A -147.2(12) . . . . ?
 C27 C4A C5A C37A -26.2(17) . . . . ?
 C5A C4A C3A C2A 176.4(13) . . . . ?
 C5A C4A C27 C40A -175.9(15) . . . . ?
 C5A C6A C7A C8A -93.7(11) . . . . ?
 C5A C6A C7A C12A 84.6(11) . . . . ?
 C5A C6A C33A N34A -3(9) . . . . ?
 C6A C7A C12A C11A -178.3(7) . . . . ?
 C10A C9A C8A C7A 0.0 . . . . ?
 C9A C10A C11A C12A 0.0 . . . . ?
 C9A C10A N13A C14A 174.9(9) . . . . ?
 C9A C10A N13A C30A 9.4(19) . . . . ?
 C9A C8A C7A C6A 178.3(7) . . . . ?
 C9A C8A C7A C12A 0.0 . . . . ?
 C8A C7A C12A C11A 0.0 . . . . ?
 C7A C6A C33A N34A 126(9) . . . . ?
 C7A C12A C11A C10A 0.0 . . . . ?
 C11A C10A C9A C8A 0.0 . . . . ?
 C11A C10A N13A C14A 0.1(17) . . . . ?
 C11A C10A N13A C30A -165.5(14) . . . . ?
 N13A C14A C27A C75 173.8(11) . . . . ?
 N13A C14A C27A C28A -4.2(12) . . . . ?
 N13A C10A C9A C8A -174.9(12) . . . . ?
 N13A C10A C11A C12A 174.9(11) . . . . ?
 C18A C17A C16A C15A 175.9(13) . . . . ?
 C18A C17A C16A N20A -0.9(11) . . . . ?
 N20A C16A C15A C14A 176.9(13) . . . . ?
 N20A C16A C15A C25A -9.1(12) . . . . ?
 N20A C21A C22A C23A 179.4(17) . . . . ?
 C21A C22A C23A C137 3(3) . . . . ?
 C23A C137 C138 C139 18.6(17) . . . . ?
 C24A N20A C21A C139 -174.6(18) . . . . ?
 C24A N20A C21A C22A 1(3) . . . . ?
 C25A C15A C14A C27A -173.5(10) . . . . ?
 C25A C15A C14A N13A 12.8(14) . . . . ?
 C31A C6A C7A C8A 20.5(13) . . . . ?
 C31A C6A C7A C12A -161.2(10) . . . . ?
 C31A C6A C33A N34A -115(9) . . . . ?
 C33A C6A C7A C8A 136.2(10) . . . . ?
 C33A C6A C7A C12A -45.5(12) . . . . ?
 C35A C5A C6A C7A 39.5(13) . . . . ?
 C35A C5A C6A C31A -79.9(11) . . . . ?
 C35A C5A C6A C33A 166.4(10) . . . . ?
 C37A C5A C6A C7A -70.8(12) . . . . ?
 C37A C5A C6A C31A 169.8(10) . . . . ?
 C37A C5A C6A C33A 56.1(11) . . . . ?
 C4B C3B C2B C1B 0.0 . . . . ?
 C4B C5B C6B C7B -166.5(11) . . . . ?
 C4B C5B C6B C31B -57.5(19) . . . . ?
 C4B C5B C6B C33B 59.2(17) . . . . ?
 C4B C5B C35B N36B 57(3) . . . . ?
 C4B C5B C37B N38B -58(11) . . . . ?
 C3B C4B C11 C40B 0.0 . . . . ?
 C3B C4B C5B C6B 100.5(18) . . . . ?
 C3B C4B C5B C35B -24(2) . . . . ?
 C3B C4B C5B C37B -140.2(18) . . . . ?
 C3B C2B C1B N2 -171(2) . . . . ?
 C3B C2B C1B C40B 0.0 . . . . ?
 C2B C1B C40B C11 0.0 . . . . ?
 C1B N2 C3 C4 -92.1(15) . . . . ?
 C1B N2 C3 C8 89.7(15) . . . . ?
 C1B C40B C11 C4B 0.0 . . . . ?
 C11 C4B C3B C2B 0.0 . . . . ?
 C11 C4B C5B C6B -88.5(17) . . . . ?
 C11 C4B C5B C35B 147.3(16) . . . . ?
 C11 C4B C5B C37B 31(2) . . . . ?
 C5B C4B C3B C2B 170.8(18) . . . . ?
 C5B C4B C11 C40B -171.2(18) . . . . ?
 C5B C6B C7B C8B 85.5(14) . . . . ?
 C5B C6B C7B C12B -96.8(14) . . . . ?
 C5B C6B C33B N34B 164(7) . . . . ?
 C6B C5B C35B N36B -65(3) . . . . ?
 C6B C5B C37B N38B 66(11) . . . . ?
 C6B C7B C8B C9B 177.6(8) . . . . ?
 C6B C7B C12B C11B -177.7(8) . . . . ?
 C7B C6B C33B N34B 37(7) . . . . ?
 C7B C8B C9B C10B 0.0 . . . . ?
 C8B C7B C12B C11B 0.0 . . . . ?
 C8B C9B C10B C11B 0.0 . . . . ?
 C8B C9B C10B N13B -165.4(14) . . . . ?
 C9B C10B C11B C12B 0.0 . . . . ?
 C9B C10B N13B C14B -167.8(14) . . . . ?
 C9B C10B N13B C30B 7(2) . . . . ?
 C10B C11B C12B C7B 0.0 . . . . ?
 C10B N13B C14B C15B -96(2) . . . . ?
 C10B N13B C14B C27B 84(2) . . . . ?
 C11B C10B N13B C14B 27(2) . . . . ?
 C11B C10B N13B C30B -159.1(18) . . . . ?
 C12B C7B C8B C9B 0.0 . . . . ?
 N13B C10B C11B C12B 165.7(13) . . . . ?
 N13B C14B C15B C16B -180(2) . . . . ?
 N13B C14B C15B C25B -7(3) . . . . ?
 N13B C14B C27B C75 179.7(17) . . . . ?
 N13B C14B C27B C28B -9(3) . . . . ?
 C14B C15B C16B N17B 179.6(18) . . . . ?
 C14B C15B C16B C22B 1(4) . . . . ?
 C14B C15B C25B C26B -99(3) . . . . ?
 C14B C27B C28B C29B -91(3) . . . . ?
 C15B C14B C27B C75 0(3) . . . . ?
 C15B C14B C27B C28B 171(3) . . . . ?
 C15B C16B N17B C18B 85(3) . . . . ?
 C15B C16B N17B C21B -93(3) . . . . ?
 C15B C16B C22B C75 -1(3) . . . . ?
 C15B C16B C22B C23B -173(2) . . . . ?
 C16B C15B C25B C26B 74(3) . . . . ?
 C16B N17B C18B C139 -6(2) . . . . ?
 C16B N17B C18B C19B -177.7(19) . . . . ?
 C16B C22B C23B C24B -103.1(19) . . . . ?
 N17B C16B C22B C75 179.8(16) . . . . ?
 N17B C16B C22B C23B 8(2) . . . . ?
 N17B C18B C19B C20B -175(2) . . . . ?
 C18B C19B C20B C137 -17(4) . . . . ?
 C20B C137 C138 C139 -23(2) . . . . ?
 C21B N17B C18B C139 171.6(19) . . . . ?
 C21B N17B C18B C19B 0(3) . . . . ?
 C22B C75 C27B C14B -1(3) . . . . ?
 C22B C75 C27B C28B -172(2) . . . . ?
 C22B C16B N17B C18B -96(2) . . . . ?
 C22B C16B N17B C21B 86(2) . . . . ?
 C25B C15B C16B N17B 7(3) . . . . ?
 C25B C15B C16B C22B -172.2(17) . . . . ?
 C27B C75 C22B C16B 1(2) . . . . ?
 C27B C75 C22B C23B 172(2) . . . . ?
 C27B C14B C15B C16B 0(3) . . . . ?
 C27B C14B C15B C25B 173(2) . . . . ?
 C30B N13B C14B C15B 89(2) . . . . ?
 C30B N13B C14B C27B -91(2) . . . . ?
 C31B C6B C7B C8B -25.3(15) . . . . ?
 C31B C6B C7B C12B 152.4(14) . . . . ?
 C31B C6B C33B N34B -82(7) . . . . ?
 C33B C6B C7B C8B -147.9(15) . . . . ?
 C33B C6B C7B C12B 29.8(17) . . . . ?
 C35B C5B C6B C7B -49.8(19) . . . . ?
 C35B C5B C6B C31B 59.2(18) . . . . ?
 C35B C5B C6B C33B 175.9(14) . . . . ?
 C35B C5B C37B N38B -171(11) . . . . ?
 C37B C5B C6B C7B 67.2(17) . . . . ?
 C37B C5B C6B C31B 176.1(16) . . . . ?
 C37B C5B C6B C33B -67.1(16) . . . . ?
 C37B C5B C35B N36B 180(3) . . . . ?
 O11S C12S C13S C14S 6.3(19) . . . . ?
 C12S O11S C15S C14S 23.0(16) . . . . ?
 C15S O11S C12S C13S -19.2(18) . . . . ?
 C15S C14S C13S C12S 8.7(18) . . . . ?
 C13S C14S C15S O11S -19.6(16) . . . . ?
 C7S O6S C10S C9S 12.8(13) . . . . ?
 O6S C7S C8S C9S -25.4(17) . . . . ?
 C10S C9S C8S C7S 34.6(16) . . . . ?
 C8S C7S O6S C10S 6.7(15) . . . . ?
 C8S C9S C10S O6S -32.4(16) . . . . ?
 C23S C24S C25S O21S -25.0(19) . . . . ?
 C24S C23S C22S O21S 22(2) . . . . ?
 C22S O21S C25S C24S 37(2) . . . . ?
 C22S C23S C24S C25S 2.1(17) . . . . ?
 C25S O21S C22S C23S -39(2) . . . . ?
 C18S C17S O16S C20S 23.9(19) . . . . ?
 C17S C18S C19S C20S 4(2) . . . . ?
 C17S O16S C20S C19S -24(2) . . . . ?
 O16S C20S C19S C18S 11(2) . . . . ?
 C19S C18S C17S O16S -18(2) . . . . ?
 C155 C06B C05Z O05F 9.9(18) . . . . ?
 C155 C05D O05F C05Z 43.3(16) . . . . ?
 C06B C155 C05D O05F -36.4(17) . . . . ?
 C05D C155 C06B C05Z 13.1(16) . . . . ?
 C05D O05F C05Z C06B -31.7(15) . . . . ?
 C27S C26S C30S O29S 12.6(17) . . . . ?
 C26S C27S C28S O29S 16.0(18) . . . . ?
 C26S C30S O29S C28S -2.0(17) . . . . ?
 C30S O29S C28S C27S -8.8(19) . . . . ?
 C28S C27S C26S C30S -17.3(17) . . . . ?
 C13A C2 C1C C1D 0(7) . . . . ?
 C2 C13A C1F C1E 19(10) . . . . ?
 C2 C1C C1D C1E 3(5) . . . . ?
 C2 C1C C1D C1G -176(4) . . . . ?
 C1C C1D C1E C1F 5(4) . . . . ?
 C1C C1D C1G C154 -146.2(19) . . . . ?
 C1C C1D C1G C20A 94(2) . . . . ?
 C1C C1D C1G C1P -34(3) . . . . ?
 C1D C1E C1F C13A -17(8) . . . . ?
 C1D C1G C20A C156 53(2) . . . . ?
 C1D C1G C20A C158 -62(2) . . . . ?
 C1D C1G C20A C1H 170.1(18) . . . . ?
 C1D C1G C1P N4 92(5) . . . . ?
 C1E C1D C1G C154 34(3) . . . . ?
 C1E C1D C1G C20A -85(3) . . . . ?
 C1E C1D C1G C1P 146(2) . . . . ?
 C1F C13A C2 C1C -10(9) . . . . ?
 C1G C1D C1E C1F -176(3) . . . . ?
 C1G C20A C1H C1I -83(3) . . . . ?
 C1G C20A C1H C1M 89(3) . . . . ?
 C20A C1G C1P N4 -40(6) . . . . ?
 C20A C1H C1I C1J 176(3) . . . . ?
 C20A C1H C1M C1L 179(3) . . . . ?
 C1H C1I C1J C1K -1(5) . . . . ?
 C1I C1H C1M C1L -9(4) . . . . ?
 C1I C1J C1K N27 -179(4) . . . . ?
 C1I C1J C1K C1L 3(6) . . . . ?
 C1J C1K C1L C1M -9(7) . . . . ?
 C1K N27 C28 C29 83(3) . . . . ?
 C1K N27 C28 C33 -99(3) . . . . ?
 C1K C1L C1M C1H 12(6) . . . . ?
 C1M C1H C1I C1J 4(4) . . . . ?
 C1N C19 C20 C21 -56.7(9) . . . . ?
 C1N C19 C20 C152 -175.7(7) . . . . ?
 C1N C19 C20 C1Q 63.3(10) . . . . ?
 N1 C156 C20A C158 -16(7) . . . . ?
 N1 C156 C20A C1G -125(6) . . . . ?
 N1 C156 C20A C1H 111(6) . . . . ?
 C1O C19 C20 C21 59.4(9) . . . . ?
 C1O C19 C20 C152 -59.6(10) . . . . ?
 C1O C19 C20 C1Q 179.4(6) . . . . ?
 C1P C1G C20A C156 -176.5(14) . . . . ?
 C1P C1G C20A C158 68(2) . . . . ?
 C1P C1G C20A C1H -60(2) . . . . ?
 C1Q C20 C21 C22 150.3(10) . . . . ?
 C1Q C20 C21 C26 -28.2(13) . . . . ?
 N5 C154 C1G C1D -97(6) . . . . ?
 N5 C154 C1G C20A 28(7) . . . . ?
 N5 C154 C1G C1P 144(5) . . . . ?

_shelx_res_file
;
TITL finalized_hya-tri4-cage_a.res in P2(1)/c
    finalized_hya-tri4-cage_sqd.res
    created by SHELXL-2018/3 at 17:26:56 on 12-Dec-2025
REM Old TITL finalized_HYA-tri4-cage in P21/c #14
REM SHELXT solution in P2(1)/c: R1 0.349, Rweak 0.079, Alpha 0.098
REM <I/s> 0.474 for 659 systematic absences, Orientation as input
REM Formula found by SHELXT: C26B N53 O8
CELL 0.75 22.173 22.947 40.895 90 104.848 90
ZERR 4 0.0061 0.0042 0.0084 0 0.004 0
LATT 1
SYMM -X,0.5+Y,0.5-Z
SFAC C H N O
DISP C 0.0036 0.0018 12.8506
DISP H -0 0 0.6262
DISP N 0.007 0.0037 22.3602
DISP O 0.0123 0.0069 37.2573
UNIT 750.87 734.49 144 19.72
SIMU
RIGU
DFIX 1.5 C6B C7B
DFIX 1.5 C5A C4A
DFIX 2.4 C123 C121
DFIX 1.6 C6A C5A
FLAT C4A C3A C2A C40A C27
DFIX 1.5 C5B C4B
DFIX 1.6 C5B C6B
DFIX 1.5 C5B C37B
DFIX 1.5 C6A C31A
DFIX 1.5 C33B C6B
DFIX 1.5 C5A C35A
DFIX 2 C5A C3A
DFIX 2.5 C5B C11
DFIX 2.5 C5B C3B
DFIX 2.5 C8A C6A
DFIX 2.5 C6A C12A
DFIX 2.5 C6B C12B
DFIX 2.5 C8B C6B
DFIX 1.1 N34B C33B
DFIX 2.4 N34B C6B
DFIX 1.1 C31B C35A
DFIX 1.5 C31B C6B
DFIX 2.5 C3A C5A
DFIX 2.5 C5A C27
DFIX 1.1 C31B N32B N36A C35A
DFIX 1.4 C35A C5A C31B C6B
DFIX 2.5 C6B N32B N36A C5A
FLAT C4A > C5A
FLAT C4B > C5B
FLAT C6A C31A > N34A
DFIX 1.4 C31A C6A
DFIX 1.1 C31A N32A
DFIX 1.4 C6A C33A
DFIX 1.1 C33A N34A
DFIX 1.4 C6A C7A
DFIX 1.4 C6B C31B
DFIX 1.4 C6B C33B
DFIX 1.1 C31B N32B C33B N34B
FLAT C5B C35B > N38B
DFIX 1.4 C35B C5B C5B C37B
DFIX 1.1 N38B C37B C35B N36B
FLAT C6B C31B > N34B
DFIX 1.1 N32B C31B C33B N34B
DFIX 1.4 C33B C6B C6B C31B
DFIX 1.4 C7B C6B
FLAT C6B > C12B
FLAT C6A > C11A
DFIX 1.4 C7A C6A
DFIX 2.4 C33A C31A C37B C35B C37A C35A C31B C33B
DFIX 3 C37B C33B C31B C35B C35A C31A C33A C37A
DFIX 2.5 C5A N38A
DFIX 2.5 C6A N34A
DFIX 2.5 C6A N32A
DFIX 2.5 N36B C5B
DFIX 2.6 N38B C5B
DFIX 1.4 C37A C5A
DFIX 1.1 N38A C37A
DFIX 1.1 N38B C37B
DFIX 1.4 C37B C5B
DFIX 2.5 C5B N38B
FLAT C5A C5B C35B N36B
DFIX 2.8 C12A C33A C31A C8A
DFIX 2.8 C35A C3A C27 C37A
DFIX 2.5 C5A N36A
DFIX 2.5 C12S C15S
EADP C152 N153 C158 N159 C1O N3 C1P N4 C154 N155 C156 N157 C1N N1 C1Q N5
EADP C152 C1P
EADP C1Q C154
EADP C156 C1N
EADP C1O C158
EXYZ C152 C1P
EXYZ C1Q C154
EXYZ C156 C1N
EXYZ C1O C158

L.S. 10 0 237
PLAN  40
SIZE 0.075 0.075 0.05
TEMP -178.15
CONF
BOND
MORE -1
BOND $H
list 6
fmap 2 53
acta
REM <olex2.extras>
REM <HklSrc "%.\\finalized_HYA-tri4-cage_sqd.hkl">
REM </olex2.extras>

WGHT    0.200000
FVAR       1.15044   0.56236   0.80233   0.77794   0.68293   0.69018
O1S   4    0.989979    0.798914    0.482656    11.00000    0.12503    0.11171 =
         0.12973    0.00025    0.04663    0.01012
C2S   1    0.996905    0.772082    0.452236    11.00000    0.12790    0.11956 =
         0.11819   -0.00049    0.04690    0.00816
AFIX  23
H2SA  2    0.958285    0.777724    0.433973    11.00000   -1.20000
H2SB  2    1.003591    0.729682    0.455947    11.00000   -1.20000
AFIX   0
C4S   1    1.086398    0.827135    0.475825    11.00000    0.13874    0.13697 =
         0.13251    0.00769    0.03918   -0.01628
AFIX  23
H4SA  2    1.116467    0.799803    0.490127    11.00000   -1.20000
H4SB  2    1.108971    0.862274    0.471390    11.00000   -1.20000
AFIX   0
C5S   1    1.036388    0.842322    0.491577    11.00000    0.14142    0.10882 =
         0.13332   -0.01091    0.04647   -0.01249
AFIX  23
H5SA  2    1.052697    0.844102    0.516470    11.00000   -1.20000
H5SB  2    1.018741    0.880891    0.483455    11.00000   -1.20000
AFIX   0
C3S   1    1.049912    0.797461    0.442016    11.00000    0.18750    0.14087 =
         0.15263   -0.03144    0.07939   -0.05213
AFIX  23
H3SA  2    1.036082    0.826372    0.423652    11.00000   -1.20000
H3SB  2    1.075350    0.767098    0.434685    11.00000   -1.20000
AFIX   0

C1    1    0.926040    1.075523    0.271074    11.00000    0.18451    0.09018 =
         0.13809    0.03178    0.03875   -0.00135
AFIX 137
H1A   2    0.938010    1.068284    0.249968    11.00000   -1.50000
H1B   2    0.959511    1.096851    0.286830    11.00000   -1.50000
H1C   2    0.887641    1.098690    0.266282    11.00000   -1.50000
AFIX   0
N2    3    0.915623    1.020418    0.286074    11.00000    0.13588    0.11162 =
         0.13486    0.04957    0.01497   -0.01372
C3    1    0.956434    1.002920    0.316042    11.00000    0.12247    0.08988 =
         0.12320    0.02677    0.03665    0.00065
C4    1    0.941896    1.017520    0.346945    11.00000    0.10715    0.07412 =
         0.14616    0.02829    0.05780    0.01018
C5    1    0.983943    1.000981    0.376451    11.00000    0.11681    0.06662 =
         0.12558    0.01406    0.06220    0.00863
C6    1    1.037988    0.970515    0.377461    11.00000    0.11371    0.06663 =
         0.11048    0.00400    0.05226    0.00634
C7    1    1.050163    0.956749    0.346087    11.00000    0.10597    0.06324 =
         0.11334    0.00144    0.05486    0.00360
C8    1    1.012261    0.972618    0.316010    11.00000    0.12451    0.07094 =
         0.11281    0.01155    0.05270   -0.00187
C9    1    1.024801    0.956481    0.283247    11.00000    0.16935    0.10779 =
         0.11146    0.01114    0.06700   -0.01915
AFIX  23
H9A   2    0.984573    0.952080    0.266019    11.00000   -1.20000
H9B   2    1.046304    0.918309    0.285730    11.00000   -1.20000
AFIX   0
C10   1    1.065962    1.002685    0.270409    11.00000    0.21765    0.09738 =
         0.15321    0.02065    0.11273    0.00328
AFIX 137
H10A  2    1.063934    0.995319    0.246547    11.00000   -1.50000
H10B  2    1.109323    0.999563    0.283834    11.00000   -1.50000
H10C  2    1.050253    1.041935    0.272855    11.00000   -1.50000
AFIX   0
N11   3    1.105040    0.922661    0.346521    11.00000    0.09896    0.06743 =
         0.14173   -0.00671    0.06250    0.00052
C12   1    1.164977    0.952067    0.348676    11.00000    0.11300    0.08511 =
         0.20356   -0.01055    0.07741   -0.01413
AFIX 137
H12A  2    1.180359    0.941293    0.329070    11.00000   -1.50000
H12B  2    1.195399    0.940101    0.369485    11.00000   -1.50000
H12C  2    1.159055    0.994373    0.348906    11.00000   -1.50000
AFIX   0
PART 1
C13   1    1.096154    0.865755    0.343763    61.00000    0.08662    0.06678 =
         0.11078   -0.00948    0.04515   -0.00093
C14   1    1.152617    0.830150    0.342396    61.00000    0.07086    0.06516 =
         0.10330    0.00261    0.03105   -0.00352
AFIX  43
H14   2    1.191750    0.848838    0.344823    61.00000   -1.20000
AFIX   0
C15   1    1.147923    0.771351    0.337702    61.00000    0.07801    0.06940 =
         0.11186    0.00494    0.03660    0.00096
AFIX  43
H15   2    1.183907    0.749112    0.337386    61.00000   -1.20000
AFIX   0
C16   1    1.089013    0.743175    0.333265    61.00000    0.06563    0.06896 =
         0.09798    0.00412    0.02749    0.00131
C17   1    1.037871    0.778013    0.333891    61.00000    0.07591    0.07472 =
         0.11343   -0.00178    0.03052   -0.00074
AFIX  43
H17   2    0.997409    0.761417    0.330076    61.00000   -1.20000
AFIX   0
C18   1    1.046485    0.835658    0.339984    61.00000    0.07638    0.06843 =
         0.12766    0.00256    0.06145    0.00710
AFIX  43
H18   2    1.010536    0.856724    0.341694    61.00000   -1.20000
AFIX   0
C19   1    1.084060    0.676728    0.328213    61.00000    0.07368    0.07713 =
         0.09196   -0.00270    0.02678   -0.00066
C20   1    1.094631    0.644114    0.363952    61.00000    0.08202    0.07021 =
         0.09809   -0.00672    0.03679   -0.00323
C21   1    1.090909    0.576048    0.358861    61.00000    0.07479    0.06460 =
         0.13232    0.00239    0.04465   -0.00199
C22   1    1.034369    0.546682    0.354396    61.00000    0.06895    0.06912 =
         0.17105   -0.01289    0.05408   -0.00089
AFIX  43
H22   2    0.997211    0.567518    0.354101    61.00000   -1.20000
AFIX   0
C23   1    1.033086    0.488302    0.350498    61.00000    0.07107    0.06520 =
         0.16861    0.00051    0.03961    0.00114
AFIX  43
H23   2    0.994923    0.467584    0.347309    61.00000   -1.20000
AFIX   0
C24   1    1.091010    0.457143    0.351225    61.00000    0.06995    0.06830 =
         0.14706   -0.00095    0.03747    0.00202
C25   1    1.143708    0.486964    0.356939    61.00000    0.07114    0.07057 =
         0.14219   -0.00007    0.03169    0.00032
AFIX  43
H25   2    1.181838    0.466565    0.359190    61.00000   -1.20000
AFIX   0
C26   1    1.144807    0.545382    0.359651    61.00000    0.06894    0.07194 =
         0.12374   -0.00129    0.03118    0.00142
AFIX  43
H26   2    1.183032    0.565726    0.362134    61.00000   -1.20000
AFIX   0
PART 0
N27   3    1.087411    0.395766    0.348637    11.00000    0.08495    0.06619 =
         0.18779    0.01365    0.04785    0.00393
C28   1    1.033155    0.363234    0.351372    11.00000    0.08108    0.05943 =
         0.11367    0.01218    0.01998    0.00711
C29   1    0.991831    0.343244    0.321599    11.00000    0.10095    0.07935 =
         0.09431    0.00305    0.02433    0.02048
C30   1    0.940494    0.311623    0.325530    11.00000    0.08935    0.07398 =
         0.09780   -0.01084    0.00406    0.00425
C31   1    0.930460    0.299865    0.355991    11.00000    0.08649    0.06903 =
         0.11381    0.00053    0.01725   -0.00607
C32   1    0.973504    0.318969    0.385379    11.00000    0.08820    0.07239 =
         0.09618    0.00240    0.02373    0.01129
C33   1    1.026200    0.351487    0.382875    11.00000    0.07497    0.06835 =
         0.10203    0.00279    0.00659    0.01108
C34   1    1.072818    0.371387    0.415026    11.00000    0.10386    0.13555 =
         0.12693   -0.03516   -0.00640    0.01245
PART 1
AFIX  23
H34A  2    1.074150    0.341701    0.432763    51.00000   -1.20000
H34B  2    1.114686    0.372590    0.410639    51.00000   -1.20000
AFIX  23
PART 2
H34C  2    1.051166    0.393148    0.429572   -51.00000   -1.20000
H34D  2    1.104377    0.397353    0.409400   -51.00000   -1.20000
AFIX   0
PART 0
N35   3    0.966852    0.302503    0.417578    11.00000    0.13705    0.10176 =
         0.10199    0.02490    0.04352    0.03835
C36   1    0.930959    0.333262    0.434963    11.00000    0.09448    0.09573 =
         0.10831    0.01850    0.02951    0.01743
C37   1    0.902243    0.385466    0.422467    11.00000    0.09121    0.09342 =
         0.11478    0.02406    0.04029    0.01297
AFIX  43
H37   2    0.905462    0.399623    0.401150    11.00000   -1.20000
AFIX   0
C38   1    0.868933    0.416997    0.440925    11.00000    0.09472    0.09677 =
         0.13685    0.02469    0.04296    0.02315
AFIX  43
H38   2    0.848236    0.451869    0.431796    11.00000   -1.20000
AFIX   0
C39   1    0.865637    0.398001    0.472561    11.00000    0.09277    0.10802 =
         0.11817    0.01156    0.03592    0.01406
C40   1    0.893538    0.345555    0.484490    11.00000    0.11474    0.11689 =
         0.12633    0.02038    0.04530    0.02528
AFIX  43
H40   2    0.890025    0.331287    0.505731    11.00000   -1.20000
AFIX   0
C41   1    0.926168    0.313657    0.466365    11.00000    0.11319    0.09737 =
         0.11247    0.02528    0.04027    0.02604
AFIX  43
H41   2    0.945519    0.278110    0.475295    11.00000   -1.20000
AFIX   0
C42   1    0.827396    0.432462    0.491816    11.00000    0.10611    0.10714 =
         0.13965    0.01605    0.05932    0.00483
C43   1    0.757415    0.407743    0.487693    11.00000    0.09463    0.11675 =
         0.14514    0.02257    0.03853    0.00436
C44   1    0.720828    0.444591    0.506503    11.00000    0.09313    0.13469 =
         0.13293    0.02481    0.03376    0.02751
C45   1    0.725035    0.431601    0.540409    11.00000    0.10533    0.13716 =
         0.13434    0.04509    0.04221    0.02382
AFIX  43
H45   2    0.749185    0.399114    0.550632    11.00000   -1.20000
AFIX   0
C46   1    0.694780    0.465066    0.559301    11.00000    0.11201    0.15495 =
         0.13022    0.04322    0.04945    0.03074
AFIX  43
H46   2    0.698507    0.455681    0.582359    11.00000   -1.20000
AFIX   0
C47   1    0.657808    0.513861    0.544264    11.00000    0.09132    0.16415 =
         0.11005    0.03833    0.04564    0.03475
C48   1    0.651642    0.524139    0.509917    11.00000    0.10139    0.15625 =
         0.10755    0.02843    0.04820    0.02595
AFIX  43
H48   2    0.625903    0.555165    0.498952    11.00000   -1.20000
AFIX   0
C49   1    0.683028    0.489171    0.491350    11.00000    0.10485    0.14300 =
         0.10721    0.02926    0.04162    0.03120
AFIX  43
H49   2    0.677890    0.496634    0.467945    11.00000   -1.20000
AFIX   0
N50   3    0.628782    0.546390    0.562769    11.00000    0.12973    0.19167 =
         0.09957    0.04904    0.05404    0.06420
C51   1    0.603983    0.603487    0.550784    11.00000    0.09886    0.15631 =
         0.07322    0.01853    0.03675    0.01617
C52   1    0.641689    0.652888    0.555755    11.00000    0.08162    0.18980 =
         0.07961    0.02870    0.02617   -0.00571
C53   1    0.613553    0.706537    0.545613    11.00000    0.10457    0.15408 =
         0.08190    0.00098    0.04361   -0.02228
C54   1    0.551251    0.710171    0.527320    11.00000    0.10009    0.11634 =
         0.09453   -0.01505    0.04802   -0.01207
C55   1    0.516287    0.660188    0.522547    11.00000    0.08930    0.11149 =
         0.07657   -0.00607    0.04229   -0.00390
C56   1    0.539579    0.606091    0.534721    11.00000    0.09702    0.11536 =
         0.07604    0.00046    0.03760    0.00506
C57   1    0.498871    0.552990    0.531061    11.00000    0.11647    0.12090 =
         0.08420   -0.00355    0.03574   -0.00391
AFIX  23
H57A  2    0.523930    0.518113    0.529013    11.00000   -1.20000
H57B  2    0.464905    0.556301    0.510041    11.00000   -1.20000
AFIX   0
C58   1    0.470197    0.545061    0.561384    11.00000    0.13841    0.15740 =
         0.10532    0.01408    0.04585   -0.02484
AFIX 137
H58A  2    0.444925    0.579291    0.563344    11.00000   -1.50000
H58B  2    0.503659    0.540657    0.582176    11.00000   -1.50000
H58C  2    0.443789    0.510199    0.557897    11.00000   -1.50000
AFIX   0
N59   3    0.453675    0.663333    0.502341    11.00000    0.07721    0.11859 =
         0.10122    0.00535    0.04294    0.01377
C60   1    0.440785    0.661886    0.467810    11.00000    0.07839    0.13337 =
         0.08665    0.01057    0.03200    0.01236
C61   1    0.380845    0.670853    0.448042    11.00000    0.07214    0.14434 =
         0.10294    0.01325    0.03635    0.01902
AFIX  43
H61   2    0.347923    0.677181    0.458612    11.00000   -1.20000
AFIX   0
C62   1    0.368229    0.670755    0.413538    11.00000    0.06743    0.25682 =
         0.10875    0.02884    0.03141    0.02454
AFIX  43
H62   2    0.326340    0.674011    0.400346    11.00000   -1.20000
AFIX   0
C63   1    0.417084    0.665844    0.397446    11.00000    0.08267    0.32125 =
         0.12021    0.04835    0.05057    0.06615
C64   1    0.474170    0.657644    0.417585    11.00000    0.07696    0.33007 =
         0.09982    0.01341    0.04344    0.03862
AFIX  43
H64   2    0.507922    0.655502    0.407265    11.00000   -1.20000
AFIX   0
C65   1    0.487365    0.652200    0.451374    11.00000    0.07340    0.22754 =
         0.10060    0.01515    0.03427    0.01934
AFIX  43
H65   2    0.528230    0.641810    0.463905    11.00000   -1.20000
AFIX   0
C66   1    0.402674    0.679982    0.356246    11.00000    0.09225    0.16626 =
         0.17405    0.03576    0.04849   -0.00748
C67   1    0.389873    0.624072    0.343242    11.00000    0.07158    0.16162 =
         0.18236    0.03126    0.04983    0.01220
C68   1    0.370280    0.638153    0.300872    11.00000    0.07083    0.32273 =
         0.12495    0.04913    0.04665    0.03356
C69   1    0.416050    0.635995    0.281919    11.00000    0.06862    0.30752 =
         0.10428    0.04902    0.04122    0.01969
AFIX  43
H69   2    0.458545    0.629137    0.293193    11.00000   -1.20000
AFIX   0
C70   1    0.399408    0.643600    0.248257    11.00000    0.07383    0.20347 =
         0.09330    0.03946    0.04021    0.01367
AFIX  43
H70   2    0.430664    0.642669    0.236137    11.00000   -1.20000
AFIX   0
C71   1    0.337594    0.652812    0.230633    11.00000    0.07040    0.12827 =
         0.11115    0.03215    0.04006    0.01962
C72   1    0.293982    0.655064    0.249466    11.00000    0.06411    0.18504 =
         0.09961    0.03913    0.03110    0.00823
AFIX  43
H72   2    0.251455    0.661683    0.238163    11.00000   -1.20000
AFIX   0
C73   1    0.309762    0.648204    0.283191    11.00000    0.07207    0.28138 =
         0.10273    0.05081    0.04587    0.03138
AFIX  43
H73   2    0.278231    0.650368    0.295092    11.00000   -1.20000
AFIX   0
N74   3    0.320775    0.657221    0.196512    11.00000    0.07096    0.13568 =
         0.09616    0.02243    0.03236    0.02148
AFIX  66
C75   1    0.366803    0.656099    0.176787    11.00000    0.06321    0.10478 =
         0.07743   -0.00032    0.02009    0.00519
PART 1
C17A  1    0.391392    0.607020    0.165011    21.00000    0.06058    0.10712 =
         0.10331   -0.00673    0.01756    0.01305
C16A  1    0.437446    0.613058    0.147719    21.00000    0.07034    0.12696 =
         0.08234   -0.01100    0.01799    0.01902
C15A  1    0.458911    0.668175    0.142203    21.00000    0.06393    0.14409 =
         0.07385    0.01607    0.01892    0.01491
C14A  1    0.434323    0.717255    0.153979    21.00000    0.06721    0.12521 =
         0.08227    0.00968    0.01701   -0.00685
C27A  1    0.388269    0.711218    0.171270    21.00000    0.07254    0.10815 =
         0.07479    0.00141    0.01791   -0.00317
AFIX   0
PART 0
C76   1    0.255253    0.666819    0.177917    11.00000    0.07860    0.19894 =
         0.10777    0.02589    0.03616    0.03190
AFIX 137
H76A  2    0.230227    0.632902    0.180769    11.00000   -1.50000
H76B  2    0.252699    0.672327    0.153836    11.00000   -1.50000
H76C  2    0.239256    0.701611    0.186779    11.00000   -1.50000
AFIX   0
C77   1    0.332936    0.594628    0.348012    11.00000    0.08243    0.13991 =
         0.10211    0.03322    0.04308    0.02123
N78   3    0.290484    0.573323    0.352399    11.00000    0.08226    0.15989 =
         0.20069    0.04433    0.05429    0.02329
C79   1    0.441446    0.582843    0.350890    11.00000    0.08387    0.18784 =
         0.10143    0.02688    0.04309    0.02320
N80   3    0.482966    0.553010    0.357281    11.00000    0.12366    0.24881 =
         0.24063    0.07625    0.09085    0.07094
C81   1    0.457071    0.706951    0.350373    11.00000    0.09323    0.20921 =
         0.12281    0.03835    0.03057   -0.02814
N82   3    0.503108    0.724379    0.347599    11.00000    0.11346    0.26870 =
         0.21460    0.03243    0.03920   -0.06489
C83   1    0.349212    0.721834    0.348257    11.00000    0.09750    0.13060 =
         0.12374    0.02751    0.01715   -0.00834
N84   3    0.306725    0.749140    0.343923    11.00000    0.11147    0.13567 =
         0.19830    0.04508    0.02725    0.01059
C85   1    0.403888    0.674002    0.518721    11.00000    0.11124    0.16639 =
         0.10524   -0.01741    0.05315    0.01174
AFIX 137
H85A  2    0.421664    0.678745    0.543109    11.00000   -1.50000
H85B  2    0.374968    0.640922    0.514665    11.00000   -1.50000
H85C  2    0.381413    0.709543    0.509450    11.00000   -1.50000
AFIX   0
C86   1    0.522651    0.770079    0.512796    11.00000    0.13657    0.10961 =
         0.14545   -0.01825    0.06943   -0.01005
AFIX  23
H86A  2    0.555269    0.792702    0.505810    11.00000   -1.20000
H86B  2    0.488670    0.762545    0.492230    11.00000   -1.20000
AFIX   0
C87   1    0.497405    0.806472    0.536161    11.00000    0.19437    0.16084 =
         0.15925   -0.01686    0.08302    0.01098
AFIX 137
H87A  2    0.477880    0.841454    0.524270    11.00000   -1.50000
H87B  2    0.531411    0.817886    0.555570    11.00000   -1.50000
H87C  2    0.466236    0.784132    0.544089    11.00000   -1.50000
AFIX   0
N88   3    0.650334    0.758643    0.555527    11.00000    0.13545    0.19687 =
         0.08715   -0.01463    0.04591   -0.06421
C89   1    0.676658    0.788313    0.534327    11.00000    0.11074    0.18010 =
         0.10583   -0.02128    0.05233   -0.04882
C90   1    0.671937    0.770543    0.501195    11.00000    0.09645    0.14805 =
         0.08812   -0.00477    0.03173   -0.01967
AFIX  43
H90   2    0.648318    0.736686    0.492862    11.00000   -1.20000
AFIX   0
C91   1    0.700576    0.800692    0.480122    11.00000    0.09056    0.13436 =
         0.09946   -0.01065    0.03800   -0.01062
AFIX  43
H91   2    0.697148    0.787007    0.457795    11.00000   -1.20000
AFIX   0
C92   1    0.734100    0.850534    0.491338    11.00000    0.09853    0.12779 =
         0.10913   -0.00679    0.04702   -0.01329
C93   1    0.737424    0.868668    0.523107    11.00000    0.13423    0.16318 =
         0.12347   -0.03408    0.07028   -0.04811
AFIX  43
H93   2    0.760409    0.903058    0.531007    11.00000   -1.20000
AFIX   0
C94   1    0.708636    0.839254    0.544996    11.00000    0.13052    0.17924 =
         0.11266   -0.02904    0.05021   -0.05592
AFIX  43
H94   2    0.711094    0.854209    0.566961    11.00000   -1.20000
AFIX   0
C95   1    0.767255    0.883708    0.468838    11.00000    0.11444    0.12104 =
         0.12755    0.01085    0.05614    0.00341
C96   1    0.838359    0.860685    0.473600    11.00000    0.09919    0.09723 =
         0.11355   -0.00178    0.04557   -0.00553
C97   1    0.877595    0.900234    0.457049    11.00000    0.10546    0.08231 =
         0.10960    0.00367    0.04139   -0.00624
C98   1    0.902965    0.950805    0.472137    11.00000    0.11098    0.08717 =
         0.10172   -0.00072    0.04583   -0.00340
AFIX  43
H98   2    0.898810    0.959445    0.494174    11.00000   -1.20000
AFIX   0
C99   1    0.933580    0.988958    0.457221    11.00000    0.10793    0.07201 =
         0.11377    0.00023    0.04205   -0.00404
AFIX  43
H99   2    0.950667    1.023530    0.468712    11.00000   -1.20000
AFIX   0
C100  1    0.940192    0.977304    0.424309    11.00000    0.09806    0.07597 =
         0.11244    0.01205    0.04094    0.00667
C101  1    0.913358    0.925677    0.408417    11.00000    0.08957    0.09963 =
         0.12424   -0.00025    0.05259    0.00044
AFIX  43
H101  2    0.917251    0.916542    0.386392    11.00000   -1.20000
AFIX   0
C102  1    0.881916    0.888670    0.424169    11.00000    0.08670    0.10114 =
         0.11402   -0.00814    0.03843   -0.01358
AFIX  43
H102  2    0.862779    0.854755    0.412741    11.00000   -1.20000
AFIX   0
N103  3    0.969940    1.016394    0.408163    11.00000    0.13363    0.07471 =
         0.14600   -0.00346    0.08449    0.00176
C104  1    0.991008    1.070795    0.424060    11.00000    0.19106    0.06644 =
         0.17384    0.00066    0.10675   -0.00351
AFIX 137
H10D  2    1.010308    1.064356    0.448163    11.00000   -1.50000
H10E  2    0.955453    1.097313    0.421492    11.00000   -1.50000
H10F  2    1.021707    1.088010    0.413422    11.00000   -1.50000
AFIX   0
C105  1    0.868628    0.855778    0.509845    11.00000    0.11784    0.09320 =
         0.11313    0.01907    0.04529   -0.00094
N106  3    0.889723    0.853534    0.537773    11.00000    0.12660    0.10435 =
         0.12226    0.01362    0.05190   -0.00234
C107  1    0.833833    0.801546    0.459940    11.00000    0.09381    0.09994 =
         0.13262   -0.00314    0.04970   -0.01582
N108  3    0.828513    0.756017    0.448328    11.00000    0.10318    0.11613 =
         0.14064   -0.00932    0.05202   -0.01510
C109  1    0.734678    0.877793    0.433250    11.00000    0.10003    0.15312 =
         0.13260    0.02280    0.04923    0.00425
N110  3    0.709520    0.872733    0.404826    11.00000    0.12512    0.20839 =
         0.12898    0.04602    0.05186    0.00232
C111  1    0.769805    0.946883    0.477669    11.00000    0.13279    0.11677 =
         0.15812    0.01578    0.08191    0.01844
N112  3    0.770606    0.995643    0.485171    11.00000    0.17348    0.11666 =
         0.23317    0.00650    0.11769    0.02676
C113  1    0.657116    0.780215    0.590111    11.00000    0.17913    0.29194 =
         0.09104   -0.03307    0.04507   -0.09512
AFIX 137
H11A  2    0.635752    0.817782    0.589273    11.00000   -1.50000
H11B  2    0.701490    0.785130    0.601358    11.00000   -1.50000
H11C  2    0.638629    0.752118    0.602769    11.00000   -1.50000
AFIX   0
C114  1    0.709890    0.648495    0.572742    11.00000    0.08494    0.26635 =
         0.13851    0.05422    0.02590   -0.00839
AFIX  23
H11D  2    0.717920    0.613111    0.587054    11.00000   -1.20000
H11E  2    0.723185    0.682822    0.587493    11.00000   -1.20000
AFIX   0
C115  1    0.747823    0.645566    0.545769    11.00000    0.08056    0.27205 =
         0.16135    0.06982    0.02856    0.00629
AFIX 137
H11F  2    0.721379    0.657869    0.523804    11.00000   -1.50000
H11G  2    0.762022    0.605497    0.544082    11.00000   -1.50000
H11H  2    0.784045    0.671480    0.552371    11.00000   -1.50000
AFIX   0
C116  1    0.633319    0.532035    0.598351    11.00000    0.17139    0.22723 =
         0.11593    0.08329    0.07406    0.09288
AFIX 137
H11I  2    0.675108    0.541894    0.612157    11.00000   -1.50000
H11J  2    0.625788    0.490271    0.600387    11.00000   -1.50000
H11K  2    0.602087    0.554371    0.606228    11.00000   -1.50000
AFIX   0
C117  1    0.762349    0.346953    0.497897    11.00000    0.10307    0.11959 =
         0.16260    0.03492    0.05418    0.00932
N118  3    0.763034    0.300110    0.506353    11.00000    0.14689    0.13067 =
         0.21759    0.04309    0.07556   -0.00195
C119  1    0.725915    0.408614    0.449532    11.00000    0.09221    0.13914 =
         0.14877    0.01937    0.05800    0.01113
PART 2
C120  1    0.899485    1.120210    0.354675    10.50000    0.12044    0.08235 =
         0.14632   -0.00523    0.05240    0.02437
AFIX 137
H12D  2    0.913993    1.137200    0.336062    10.50000   -1.50000
H12E  2    0.932365    1.123706    0.375781    10.50000   -1.50000
H12F  2    0.862129    1.140959    0.356929    10.50000   -1.50000
AFIX   0
PART 0
N120  3    0.700309    0.406740    0.421429    11.00000    0.12820    0.18830 =
         0.14862   -0.00594    0.05036    0.02782
C121  1    0.820119    0.491289    0.481489    11.00000    0.13356    0.10326 =
         0.20340    0.02400    0.09272    0.00752
N122  3    0.813337    0.541032    0.475310    11.00000    0.22402    0.11286 =
         0.26474    0.02306    0.15987    0.01102
C123  1    0.857275    0.426522    0.528586    11.00000    0.09876    0.13718 =
         0.12918   -0.00793    0.03980    0.00804
N124  3    0.880652    0.419930    0.557202    11.00000    0.10144    0.18646 =
         0.13916   -0.00954    0.04026    0.00787
C125  1    0.998449    0.247082    0.431912    11.00000    0.36540    0.15285 =
         0.17151    0.07043    0.16413    0.14911
AFIX 137
H12G  2    0.966896    0.217657    0.432838    11.00000   -1.50000
H12H  2    1.024609    0.254295    0.454780    11.00000   -1.50000
H12I  2    1.024524    0.233017    0.417502    11.00000   -1.50000
AFIX   0
C126  1    0.871118    0.266105    0.357956    11.00000    0.10815    0.09253 =
         0.17795   -0.01223    0.05146   -0.01756
AFIX  23
H12J  2    0.878614    0.246021    0.380059    11.00000   -1.20000
H12K  2    0.861391    0.236183    0.339927    11.00000   -1.20000
AFIX   0
C127  1    0.810325    0.311822    0.353378    11.00000    0.12042    0.20257 =
         0.29999   -0.01880    0.05685    0.00724
AFIX 137
H12L  2    0.797247    0.325279    0.329875    11.00000   -1.50000
H12M  2    0.822683    0.345376    0.368430    11.00000   -1.50000
H12N  2    0.775588    0.291476    0.359157    11.00000   -1.50000
AFIX   0
N128  3    0.900222    0.287891    0.294863    11.00000    0.11491    0.09541 =
         0.12843   -0.02910   -0.01224    0.02556
C129  1    0.853723    0.320581    0.274810    11.00000    0.11755    0.10055 =
         0.12811   -0.04394   -0.02260    0.02718
C130  1    0.814277    0.298113    0.244828    11.00000    0.11854    0.10520 =
         0.13083   -0.03956   -0.01655    0.03222
AFIX  43
H130  2    0.819143    0.258791    0.238700    11.00000   -1.20000
AFIX   0
C131  1    0.769851    0.331235    0.224701    11.00000    0.13022    0.11116 =
         0.12355   -0.03147   -0.00851    0.03488
AFIX  43
H131  2    0.746150    0.315388    0.203907    11.00000   -1.20000
AFIX   0
C132  1    0.757161    0.388712    0.233358    11.00000    0.12932    0.10776 =
         0.14428   -0.03681   -0.03092    0.03151
C133  1    0.798086    0.411566    0.262454    11.00000    0.15086    0.11363 =
         0.20831   -0.06612   -0.04486    0.04331
AFIX  43
H133  2    0.794280    0.451123    0.268481    11.00000   -1.20000
AFIX   0
C134  1    0.843185    0.377523    0.282108    11.00000    0.13245    0.11669 =
         0.16980   -0.06012   -0.03911    0.03844
AFIX  43
H134  2    0.869019    0.394101    0.302123    11.00000   -1.20000
AFIX   0
C135  1    0.704427    0.421667    0.212821    11.00000    0.12349    0.10857 =
         0.18430   -0.03151   -0.01942    0.03791
C136  1    0.641666    0.411552    0.222594    11.00000    0.14511    0.14551 =
         0.19660   -0.04957    0.01095    0.05545
C137  1    0.586559    0.447213    0.200449    11.00000    0.13014    0.15848 =
         0.16836   -0.06258    0.00356    0.04846
C138  1    0.573173    0.502886    0.209219    11.00000    0.12607    0.14083 =
         0.12876   -0.05016   -0.01349    0.04842
AFIX  43
H138  2    0.598037    0.519268    0.229565    11.00000   -1.20000
AFIX   0
C139  1    0.525698    0.535433    0.189890    11.00000    0.10621    0.16810 =
         0.11243   -0.04213   -0.00859    0.03937
PART 2
AFIX  43
H13A  2    0.520623    0.576278    0.191883   -21.00000   -1.20000
AFIX  43
PART 1
H139  2    0.508568    0.565752    0.200534    21.00000   -1.20000
AFIX   0
PART 0
C140  1    0.624734    0.346228    0.217942    11.00000    0.14632    0.15064 =
         0.31718   -0.06983    0.06659    0.03896
N141  3    0.613814    0.298027    0.213398    11.00000    0.17111    0.15544 =
         0.42385   -0.07262    0.08748    0.03263
C142  1    0.648876    0.424059    0.258294    11.00000    0.18213    0.16915 =
         0.19025   -0.02516   -0.00422    0.07438
N143  3    0.656216    0.435194    0.285972    11.00000    0.33500    0.26725 =
         0.19067   -0.05198   -0.04641    0.15466
PART 1
C143  1    0.824085    1.005442    0.338829    10.50000    0.10420    0.11830 =
         0.29111    0.00165    0.06948    0.02951
AFIX 137
H14A  2    0.813903    0.995170    0.360054    10.50000   -1.50000
H14B  2    0.834925    0.970072    0.328166    10.50000   -1.50000
H14C  2    0.787934    1.024162    0.323560    10.50000   -1.50000
AFIX   0
PART 0
C144  1    0.694014    0.407140    0.176698    11.00000    0.07983    0.10687 =
         0.17846   -0.01205   -0.02441    0.00269
N145  3    0.684639    0.395637    0.149333    11.00000    0.10645    0.11560 =
         0.18855   -0.00152   -0.00635    0.00532
C146  1    0.716513    0.482952    0.214635    11.00000    0.15073    0.11820 =
         0.23388   -0.05494   -0.04318    0.04536
N147  3    0.728196    0.531346    0.219000    11.00000    0.21103    0.12540 =
         0.34951   -0.05852   -0.10785    0.04160
C148  1    0.910569    0.228681    0.285119    11.00000    0.13170    0.09157 =
         0.12330   -0.02174   -0.00977    0.03118
AFIX 137
H14D  2    0.921610    0.229112    0.263400    11.00000   -1.50000
H14E  2    0.872427    0.205794    0.282943    11.00000   -1.50000
H14F  2    0.944659    0.211136    0.302431    11.00000   -1.50000
AFIX   0
C149  1    1.002429    0.358869    0.287343    11.00000    0.15638    0.10225 =
         0.11364    0.00451    0.05472    0.01927
AFIX  23
H14G  2    1.024690    0.396623    0.289362    11.00000   -1.20000
H14H  2    0.961384    0.364087    0.270928    11.00000   -1.20000
AFIX   0
C150  1    1.039588    0.313727    0.273445    11.00000    0.17251    0.14928 =
         0.15009   -0.00617    0.07488    0.02423
AFIX 137
H15A  2    1.036883    0.322302    0.249636    11.00000   -1.50000
H15B  2    1.022472    0.274850    0.275299    11.00000   -1.50000
H15C  2    1.083344    0.314954    0.286447    11.00000   -1.50000
AFIX   0
C151  1    1.144084    0.363937    0.349100    11.00000    0.08826    0.07723 =
         0.20184    0.02167    0.04646    0.01357
AFIX 137
H15D  2    1.164190    0.381142    0.332658    11.00000   -1.50000
H15E  2    1.133837    0.323093    0.343183    11.00000   -1.50000
H15F  2    1.172544    0.366053    0.371773    11.00000   -1.50000
AFIX   0
PART 1
C152  1    1.045097    0.662928    0.378855    61.00000    0.08437    0.07569 =
         0.10740   -0.00300    0.03336   -0.00133
N153  3    1.006360    0.680804    0.389821    61.00000    0.08437    0.07569 =
         0.10740   -0.00300    0.03336   -0.00133
PART 2
C154  1    1.154728    0.659636    0.384224   -61.00000    0.08437    0.07569 =
         0.10740   -0.00300    0.03336   -0.00133
PART 1
N155  3    1.202793    0.676292    0.400668    61.00000    0.08437    0.07569 =
         0.10740   -0.00300    0.03336   -0.00133
PART 2
C156  1    1.129688    0.656398    0.310474   -61.00000    0.08437    0.07569 =
         0.10740   -0.00300    0.03336   -0.00133
PART 1
N157  3    1.167749    0.644133    0.296897    61.00000    0.08437    0.07569 =
         0.10740   -0.00300    0.03336   -0.00133
PART 2
C158  1    1.021226    0.661142    0.305628   -61.00000    0.08437    0.07569 =
         0.10740   -0.00300    0.03336   -0.00133
PART 1
N159  3    0.974770    0.650123    0.289081    61.00000    0.08437    0.07569 =
         0.10740   -0.00300    0.03336   -0.00133
PART 0
C160  1    1.080877    0.950691    0.409762    11.00000    0.10178    0.09120 =
         0.11252   -0.00600    0.04032    0.00510
AFIX  23
H16A  2    1.100517    0.913694    0.405479    11.00000   -1.20000
H16B  2    1.055779    0.942255    0.426038    11.00000   -1.20000
AFIX   0
C161  1    1.133160    0.993997    0.426476    11.00000    0.12306    0.10731 =
         0.17110   -0.01745    0.04392   -0.00200
AFIX 137
H16C  2    1.157817    1.003659    0.410463    11.00000   -1.50000
H16D  2    1.160269    0.976166    0.446744    11.00000   -1.50000
H16E  2    1.114518    1.029602    0.432811    11.00000   -1.50000
AFIX   0
C162  1    0.882311    1.049612    0.346551    11.00000    0.12287    0.07320 =
         0.22741    0.03721    0.07601    0.02850
PART 2
AFIX  23
H16H  2    0.863146    1.033218    0.363901    10.50000   -1.20000
H16I  2    0.852246    1.045402    0.324147    10.50000   -1.20000
AFIX  23
PART 1
H16F  2    0.875080    1.080374    0.329001    10.50000   -1.20000
H16G  2    0.886204    1.068593    0.368735    10.50000   -1.20000
AFIX  66
C4A   1    0.775509    0.908638    0.242496    21.00000    0.12686    0.18279 =
         0.20722    0.10623   -0.06309   -0.06880
C3A   1    0.789032    0.954848    0.223573    21.00000    0.07639    0.17708 =
         0.18090    0.09057   -0.02532   -0.02556
AFIX  43
H3A   2    0.765248    0.960381    0.200913    21.00000   -1.20000
AFIX  65
C2A   1    0.837356    0.992961    0.237804    21.00000    0.08846    0.14448 =
         0.17072    0.08294   -0.00568   -0.01972
AFIX  43
H2A   2    0.846598    1.024544    0.224871    21.00000   -1.20000
AFIX  65
C1A   1    0.872156    0.984865    0.270959    21.00000    0.09536    0.12918 =
         0.15827    0.06564   -0.00631   -0.00870
C40A  1    0.858634    0.938656    0.289882    21.00000    0.15000    0.14994 =
         0.17238    0.06462   -0.04355   -0.06564
AFIX  43
H40A  2    0.882419    0.933123    0.312542    21.00000   -1.20000
AFIX  65
C27   1    0.810310    0.900542    0.275651    21.00000    0.15535    0.17207 =
         0.19343    0.09294   -0.06293   -0.06989
AFIX  43
H27   2    0.801068    0.868960    0.288585    21.00000   -1.20000
AFIX   0
C5A   1    0.722255    0.874799    0.225545    21.00000    0.11342    0.17716 =
         0.19629    0.07265   -0.02402   -0.05856
C6A   1    0.651927    0.897741    0.231026    21.00000    0.11594    0.16244 =
         0.18759    0.08598   -0.02182   -0.04821
AFIX  66
C10A  1    0.498473    0.808127    0.167281    21.00000    0.10090    0.15994 =
         0.10265    0.04864   -0.00146   -0.04081
C9A   1    0.517181    0.861479    0.157115    21.00000    0.13683    0.17760 =
         0.14439    0.07682   -0.00398   -0.05604
AFIX  43
H9AA  2    0.495927    0.877600    0.135894    21.00000   -1.20000
AFIX  65
C8A   1    0.566987    0.891242    0.178000    21.00000    0.13040    0.20020 =
         0.14757    0.07557   -0.00084   -0.05822
AFIX  43
H8A   2    0.579773    0.927706    0.171052    21.00000   -1.20000
AFIX  65
C7A   1    0.598085    0.867654    0.209050    21.00000    0.11224    0.17535 =
         0.12982    0.06565    0.00045   -0.05544
C12A  1    0.579377    0.814303    0.219216    21.00000    0.14072    0.17113 =
         0.11398    0.04345   -0.01915   -0.07452
C11A  1    0.529571    0.784539    0.198332    21.00000    0.12020    0.15755 =
         0.10607    0.05941   -0.01770   -0.05915
AFIX  43
H11L  2    0.516786    0.748075    0.205279    21.00000   -1.20000
AFIX   0
N13A  3    0.452174    0.776812    0.145188    21.00000    0.08632    0.14302 =
         0.09446    0.03499    0.01038   -0.01821
C18A  1    0.363888    0.551345    0.169831    21.00000    0.08491    0.10963 =
         0.12765   -0.00869    0.01676    0.00867
AFIX  23
H18A  2    0.346256    0.553865    0.189711    21.00000   -1.20000
H18B  2    0.396860    0.521132    0.174579    21.00000   -1.20000
AFIX   0
C19A  1    0.310252    0.532423    0.137540    21.00000    0.13030    0.16663 =
         0.21465   -0.07302   -0.00633   -0.01081
AFIX 137
H19A  2    0.328390    0.525621    0.118396    21.00000   -1.50000
H19B  2    0.278967    0.563464    0.131767    21.00000   -1.50000
H19C  2    0.290430    0.496552    0.142610    21.00000   -1.50000
AFIX   0
N20A  3    0.459956    0.564819    0.134538    21.00000    0.09713    0.15312 =
         0.09663   -0.02544    0.00712    0.04710
C21A  1    0.500785    0.526303    0.154888    21.00000    0.08300    0.15075 =
         0.10827   -0.03909    0.00122    0.04328
C22A  1    0.515321    0.475882    0.142458    21.00000    0.08130    0.15434 =
         0.14217   -0.05703    0.01800    0.03489
AFIX  43
H22A  2    0.497349    0.465865    0.119483    21.00000   -1.20000
AFIX   0
C23A  1    0.557992    0.437323    0.163970    21.00000    0.10567    0.15583 =
         0.16916   -0.06753   -0.00152    0.04555
AFIX  43
H23A  2    0.568978    0.402635    0.154199    21.00000   -1.20000
AFIX   0
C24A  1    0.434315    0.547096    0.100135    21.00000    0.14055    0.26725 =
         0.10335   -0.05307   -0.01706    0.11606
AFIX  33
H24A  2    0.456124    0.512195    0.095413    21.00000   -1.50000
H24B  2    0.389833    0.538401    0.096600    21.00000   -1.50000
H24C  2    0.439470    0.578586    0.084890    21.00000   -1.50000
AFIX   0
C25A  1    0.514892    0.669352    0.125939    21.00000    0.08804    0.23693 =
         0.09013    0.01927    0.04053    0.01135
AFIX  23
H25A  2    0.516543    0.707389    0.114776    21.00000   -1.20000
H25B  2    0.510022    0.638326    0.108636    21.00000   -1.20000
AFIX   0
C26A  1    0.577378    0.659353    0.154774    21.00000    0.05807    0.35126 =
         0.12075    0.07029    0.03624    0.03098
AFIX 137
H26A  2    0.613085    0.672923    0.146848    21.00000   -1.50000
H26B  2    0.582242    0.617745    0.160210    21.00000   -1.50000
H26C  2    0.575340    0.681226    0.175045    21.00000   -1.50000
AFIX   0
C28A  1    0.361031    0.767037    0.182767    21.00000    0.07745    0.10673 =
         0.11177   -0.00275    0.03435   -0.00016
AFIX  23
H28A  2    0.395310    0.795430    0.190606    21.00000   -1.20000
H28B  2    0.344329    0.757355    0.202354    21.00000   -1.20000
AFIX   0
C29A  1    0.308248    0.796796    0.155129    21.00000    0.14125    0.14314 =
         0.12236    0.00872    0.03649    0.03507
AFIX 137
H29A  2    0.282453    0.766825    0.141120    21.00000   -1.50000
H29B  2    0.326897    0.821687    0.140877    21.00000   -1.50000
H29C  2    0.282249    0.820563    0.166034    21.00000   -1.50000
AFIX   0
C30A  1    0.428242    0.793596    0.109309    21.00000    0.13158    0.15733 =
         0.09028    0.03477   -0.00419   -0.04572
AFIX 137
H30A  2    0.460394    0.786313    0.097235    21.00000   -1.50000
H30B  2    0.417439    0.835094    0.107860    21.00000   -1.50000
H30C  2    0.391022    0.770513    0.099039    21.00000   -1.50000
AFIX   0
C31A  1    0.651938    0.959916    0.222222    21.00000    0.10678    0.15874 =
         0.24565    0.08249    0.00160   -0.06965
N32A  3    0.649232    1.004535    0.214142    21.00000    0.15528    0.17437 =
         0.37495    0.10511    0.03086   -0.06992
C33A  1    0.646208    0.896252    0.266533    21.00000    0.11237    0.09898 =
         0.18400    0.02401   -0.03890   -0.02020
N34A  3    0.650654    0.891728    0.293493    21.00000    0.16070    0.08439 =
         0.17586   -0.00972   -0.05123    0.00049
C35A  1    0.713075    0.866178    0.189689    21.00000    0.09864    0.18583 =
         0.19858    0.06924    0.01291   -0.06725
N36A  3    0.710747    0.864592    0.163086    21.00000    0.11396    0.27847 =
         0.20985    0.11299    0.04224   -0.03400
C37A  1    0.725908    0.815977    0.240662    21.00000    0.12816    0.15931 =
         0.16921    0.05853   -0.01766   -0.05399
N38A  3    0.727272    0.775507    0.254966    21.00000    0.13626    0.12152 =
         0.15175    0.00917    0.02391   -0.01525
C39A  1    1.060508    0.428998    0.428563    51.00000    0.13311    0.12112 =
         0.11991   -0.04614    0.04251   -0.03482
AFIX 137
H39A  2    1.060516    0.459225    0.411635    51.00000   -1.50000
H39B  2    1.093108    0.437529    0.449200    51.00000   -1.50000
H39C  2    1.019778    0.428252    0.433786    51.00000   -1.50000
AFIX  66
PART 2
C4B   1    0.752568    0.912765    0.236194   -21.00000    0.16268    0.19617 =
         0.20544    0.08652   -0.05209   -0.05752
C3B   1    0.757230    0.969844    0.225728   -21.00000    0.14752    0.18406 =
         0.19675    0.07836   -0.03939   -0.01733
AFIX  43
H3B   2    0.724319    0.986449    0.208692   -21.00000   -1.20000
AFIX  65
C2B   1    0.810045    1.002627    0.240188   -21.00000    0.14649    0.16205 =
         0.19550    0.08784   -0.02867   -0.01764
AFIX  43
H2B   2    0.813231    1.041638    0.233035   -21.00000   -1.20000
AFIX  65
C1B   1    0.858198    0.978332    0.265115   -21.00000    0.13189    0.14550 =
         0.17893    0.08003   -0.01823   -0.02314
C40B  1    0.853536    0.921253    0.275581   -21.00000    0.15591    0.14671 =
         0.19616    0.09254   -0.07249   -0.04111
AFIX  43
H40B  2    0.886447    0.904649    0.292617   -21.00000   -1.20000
AFIX  65
C11   1    0.800722    0.888470    0.261121   -21.00000    0.17296    0.18949 =
         0.21854    0.09591   -0.07135   -0.05984
AFIX  43
H11   2    0.797536    0.849459    0.268274   -21.00000   -1.20000
AFIX   0
C5B   1    0.691186    0.877172    0.224970   -21.00000    0.13840    0.20652 =
         0.17700    0.05976    0.00388   -0.03731
C6B   1    0.692420    0.831613    0.193883   -21.00000    0.15397    0.21205 =
         0.18277    0.05122    0.00869   -0.04987
AFIX  66
C7B   1    0.627046    0.809716    0.178864   -21.00000    0.16078    0.20844 =
         0.21630    0.10398   -0.02850   -0.07051
C8B   1    0.584931    0.840534    0.153800   -21.00000    0.13622    0.18242 =
         0.19539    0.09826   -0.00256   -0.06320
AFIX  43
H8B   2    0.596536    0.877059    0.146324   -21.00000   -1.20000
AFIX  65
C9B   1    0.525838    0.817910    0.139677   -21.00000    0.10896    0.14651 =
         0.14640    0.06548    0.01584   -0.02469
AFIX  43
H9BA  2    0.497055    0.838973    0.122547   -21.00000   -1.20000
AFIX  65
C10B  1    0.508858    0.764468    0.150616   -21.00000    0.08073    0.14549 =
         0.11701    0.05749    0.02505   -0.01310
C11B  1    0.550972    0.733650    0.175679   -21.00000    0.10099    0.18157 =
         0.16076    0.08700   -0.00103   -0.02327
AFIX  43
H11M  2    0.539367    0.697125    0.183156   -21.00000   -1.20000
AFIX  65
C12B  1    0.610066    0.756273    0.189803   -21.00000    0.14922    0.20232 =
         0.21036    0.10857   -0.04674   -0.05483
AFIX  43
H12O  2    0.638849    0.735210    0.206932   -21.00000   -1.20000
AFIX   0
N13B  3    0.457450    0.735966    0.132238   -21.00000    0.09800    0.12788 =
         0.09591    0.02397    0.03142   -0.00194
C14B  1    0.431328    0.686941    0.145470   -21.00000    0.07788    0.11455 =
         0.06364    0.00957    0.01361    0.00521
C15B  1    0.445634    0.629671    0.138885   -21.00000    0.07825    0.12120 =
         0.08960    0.00894    0.02492    0.01338
C16B  1    0.419660    0.583924    0.151765   -21.00000    0.06597    0.10988 =
         0.08675   -0.00431    0.02045    0.01357
N17B  3    0.432433    0.524520    0.145645   -21.00000    0.07822    0.11595 =
         0.11009   -0.01877    0.01026    0.02216
C18B  1    0.483848    0.497199    0.165581   -21.00000    0.08893    0.10793 =
         0.09678   -0.00324    0.01458    0.01517
C19B  1    0.497178    0.440717    0.158875   -21.00000    0.08729    0.12437 =
         0.15804   -0.02194    0.02162    0.02791
AFIX  23
H19D  2    0.458623    0.417925    0.157285   -21.00000   -1.20000
H19E  2    0.504459    0.440680    0.135981   -21.00000   -1.20000
AFIX   0
C20B  1    0.543860    0.410315    0.178728   -21.00000    0.13054    0.11712 =
         0.16032   -0.03514    0.00804    0.04287
AFIX  43
H20B  2    0.547655    0.369109    0.178208   -21.00000   -1.20000
AFIX   0
C21B  1    0.388534    0.491873    0.115449   -21.00000    0.11755    0.20241 =
         0.21220   -0.09351   -0.03075    0.02185
AFIX  33
H21A  2    0.354480    0.517810    0.104090   -21.00000   -1.50000
H21B  2    0.412245    0.479884    0.099389   -21.00000   -1.50000
H21C  2    0.371208    0.457348    0.123835   -21.00000   -1.50000
AFIX   0
C22B  1    0.376716    0.596079    0.171840   -21.00000    0.05551    0.10179 =
         0.10247    0.00088    0.02463    0.00385
C23B  1    0.353809    0.540872    0.189797   -21.00000    0.10072    0.10404 =
         0.16055   -0.01082    0.06146   -0.03106
AFIX  23
H23B  2    0.352658    0.550021    0.213287   -21.00000   -1.20000
H23C  2    0.380970    0.506584    0.189931   -21.00000   -1.20000
AFIX   0
C24B  1    0.280776    0.529638    0.164469   -21.00000    0.10342    0.16346 =
         0.22361   -0.00770    0.03433   -0.03472
AFIX 137
H24D  2    0.283753    0.511138    0.143341   -21.00000   -1.50000
H24E  2    0.259145    0.567085    0.159403   -21.00000   -1.50000
H24F  2    0.257416    0.504230    0.176093   -21.00000   -1.50000
AFIX   0
C25B  1    0.483936    0.616273    0.114245   -21.00000    0.10223    0.16741 =
         0.10387   -0.01771    0.04075    0.01127
AFIX  23
H25C  2    0.513052    0.583963    0.123242   -21.00000   -1.20000
H25D  2    0.509077    0.650920    0.111867   -21.00000   -1.20000
AFIX   0
C26B  1    0.439832    0.597956    0.076886   -21.00000    0.21681    0.28732 =
         0.10736   -0.01710   -0.00360    0.02169
AFIX 137
H26D  2    0.434005    0.631826    0.061803   -21.00000   -1.50000
H26E  2    0.399161    0.584568    0.079204   -21.00000   -1.50000
H26F  2    0.460032    0.566553    0.067377   -21.00000   -1.50000
AFIX   0
C27B  1    0.390421    0.700983    0.165070   -21.00000    0.07243    0.10695 =
         0.08209    0.00087    0.01990   -0.00436
C28B  1    0.380660    0.760229    0.176648   -21.00000    0.10170    0.10931 =
         0.10746    0.00665    0.05676   -0.00117
AFIX  23
H28C  2    0.387065    0.787950    0.159294   -21.00000   -1.20000
H28D  2    0.336383    0.763396    0.177159   -21.00000   -1.20000
AFIX   0
C29B  1    0.418965    0.780004    0.209516   -21.00000    0.16855    0.08487 =
         0.14358   -0.01740    0.04226   -0.00601
AFIX 137
H29D  2    0.462875    0.781214    0.208967   -21.00000   -1.50000
H29E  2    0.414077    0.752967    0.227210   -21.00000   -1.50000
H29F  2    0.405550    0.819050    0.214345   -21.00000   -1.50000
AFIX   0
C30B  1    0.420490    0.754658    0.098919   -21.00000    0.14891    0.14200 =
         0.09986    0.03263    0.00946   -0.03836
AFIX 137
H30D  2    0.396530    0.721527    0.087165   -21.00000   -1.50000
H30E  2    0.448376    0.769256    0.085660   -21.00000   -1.50000
H30F  2    0.391804    0.785711    0.101613   -21.00000   -1.50000
AFIX   0
C31B  1    0.703319    0.867527    0.167287   -21.00000    0.12504    0.21990 =
         0.20107    0.06829    0.02754   -0.01982
N32B  3    0.705165    0.899099    0.147435   -21.00000    0.14834    0.28691 =
         0.25906    0.12361    0.06589    0.00012
C33B  1    0.744971    0.792047    0.205683   -21.00000    0.13358    0.18115 =
         0.15334    0.04203   -0.01554   -0.07526
N34B  3    0.775278    0.753423    0.206522   -21.00000    0.31632    0.18510 =
         0.22819    0.12654   -0.00325    0.01051
C35B  1    0.643826    0.922667    0.216673   -21.00000    0.15638    0.21698 =
         0.18640    0.06251    0.03067   -0.02299
N36B  3    0.626794    0.962327    0.201069   -21.00000    0.25791    0.18995 =
         0.34631    0.09293    0.00701   -0.04534
C37B  1    0.675606    0.840124    0.250831   -21.00000    0.14378    0.18117 =
         0.19301    0.05334    0.01775   -0.01956
N38B  3    0.678285    0.806588    0.270397   -21.00000    0.21160    0.29369 =
         0.29707    0.14871    0.11995    0.06649
C39B  1    1.104868    0.316161    0.433819   -51.00000    0.12777    0.14083 =
         0.14470    0.00194   -0.05853   -0.02357
AFIX 137
H39D  2    1.074988    0.283839    0.430016   -51.00000   -1.50000
H39E  2    1.119075    0.324277    0.458110   -51.00000   -1.50000
H39F  2    1.140724    0.305587    0.425165   -51.00000   -1.50000
AFIX   0

PART 0
O11S  4    0.954621    0.657629    0.155123    10.75000    0.14168    0.11815 =
         0.26072   -0.02987    0.03219   -0.00267
C14S  1    0.850270    0.636015    0.123744    10.75000    0.17889    0.13046 =
         0.22386   -0.03873    0.05171   -0.01869
AFIX  23
H14I  2    0.848641    0.618563    0.101395    10.75000   -1.20000
H14J  2    0.810536    0.627662    0.129644    10.75000   -1.20000
AFIX   0
C12S  1    0.921212    0.708364    0.143733    10.75000    0.13802    0.13511 =
         0.22979    0.02644    0.03039   -0.01209
AFIX  23
H12P  2    0.943934    0.731697    0.130373    10.75000   -1.20000
H12Q  2    0.917547    0.732028    0.163374    10.75000   -1.20000
AFIX   0
C15S  1    0.907136    0.611297    0.151500    10.75000    0.19887    0.11234 =
         0.24812    0.00004    0.07695   -0.00714
AFIX  23
H15G  2    0.895773    0.604631    0.173086    10.75000   -1.20000
H15H  2    0.922259    0.574273    0.144029    10.75000   -1.20000
AFIX   0
C13S  1    0.860398    0.694674    0.123302    10.75000    0.13643    0.12490 =
         0.22167   -0.02384    0.03563    0.00471
AFIX  23
H13B  2    0.828608    0.715492    0.132001    10.75000   -1.20000
H13C  2    0.856529    0.707669    0.099770    10.75000   -1.20000
AFIX   0

C7S   1    0.877085    0.792491    0.343118    31.00000    0.08472    0.14338 =
         0.24518    0.02328    0.02750   -0.00784
AFIX  23
H7SA  2    0.912240    0.791546    0.363697    31.00000   -1.20000
H7SB  2    0.893783    0.805226    0.324028    31.00000   -1.20000
AFIX   0
C9S   1    0.803984    0.736093    0.351018    31.00000    0.14150    0.14674 =
         0.23543    0.00018    0.04983   -0.02855
AFIX  23
H9SA  2    0.819981    0.726674    0.375327    31.00000   -1.20000
H9SB  2    0.770728    0.707680    0.341099    31.00000   -1.20000
AFIX   0
O6S   4    0.835472    0.831024    0.347495    31.00000    0.17265    0.12397 =
         0.13344    0.01063    0.02143   -0.01616
C10S  1    0.776698    0.795677    0.347695    31.00000    0.11611    0.18660 =
         0.15780   -0.00693    0.03514    0.00383
AFIX  23
H10G  2    0.759874    0.805938    0.367155    31.00000   -1.20000
H10H  2    0.743701    0.800438    0.326381    31.00000   -1.20000
AFIX   0
C8S   1    0.850244    0.730364    0.335844    31.00000    0.12402    0.15797 =
         0.31579    0.04715    0.06557   -0.00761
AFIX  23
H8SA  2    0.834726    0.722506    0.311317    31.00000   -1.20000
H8SB  2    0.880606    0.699983    0.346560    31.00000   -1.20000
AFIX   0

O21S  4    0.512098    0.915914    0.432988    10.50000    0.12158    0.19720 =
         0.16591    0.03098    0.06653    0.04561
C23S  1    0.470104    0.826218    0.413231    10.50000    0.10255    0.17498 =
         0.12274    0.05384    0.02408    0.04277
AFIX  23
H23D  2    0.448319    0.827384    0.388867    10.50000   -1.20000
H23E  2    0.455712    0.792216    0.424082    10.50000   -1.20000
AFIX   0
C24S  1    0.539832    0.827913    0.419326    10.50000    0.08802    0.19652 =
         0.08932    0.06046    0.02609    0.05589
AFIX  23
H24G  2    0.559114    0.792853    0.431849    10.50000   -1.20000
H24H  2    0.551853    0.830008    0.397651    10.50000   -1.20000
AFIX   0
C22S  1    0.464493    0.879510    0.430045    10.50000    0.11947    0.18160 =
         0.19636    0.04310    0.06783    0.05895
AFIX  23
H22B  2    0.425862    0.899452    0.417541    10.50000   -1.20000
H22C  2    0.459934    0.870412    0.452955    10.50000   -1.20000
AFIX   0
C25S  1    0.559476    0.881037    0.439600    10.50000    0.10691    0.17028 =
         0.16232    0.07699    0.01050    0.03997
AFIX  23
H25E  2    0.571822    0.871444    0.464014    10.50000   -1.20000
H25F  2    0.595452    0.899354    0.433422    10.50000   -1.20000
AFIX   0

C18S  1    0.732492    1.136055    0.428022    10.50000    0.09303    0.18951 =
         0.12466   -0.01945    0.03133   -0.05220
AFIX  23
H18C  2    0.704463    1.120457    0.406991    10.50000   -1.20000
H18D  2    0.718021    1.121444    0.447490    10.50000   -1.20000
AFIX   0
C17S  1    0.800335    1.115906    0.431067    10.50000    0.09368    0.16872 =
         0.13559   -0.01268    0.01573   -0.02268
AFIX  23
H17A  2    0.821338    1.104607    0.454594    10.50000   -1.20000
H17B  2    0.801528    1.082635    0.415834    10.50000   -1.20000
AFIX   0
O16S  4    0.825754    1.161660    0.421967    10.50000    0.10748    0.20844 =
         0.16514   -0.01547    0.06038   -0.04741
C20S  1    0.791498    1.208557    0.427629    10.50000    0.14207    0.16633 =
         0.12792    0.03091    0.05408   -0.03780
AFIX  23
H20A  2    0.789637    1.238189    0.409803    10.50000   -1.20000
H20C  2    0.811938    1.226407    0.449730    10.50000   -1.20000
AFIX   0
C19S  1    0.731419    1.191260    0.427532    10.50000    0.11977    0.18898 =
         0.12426    0.00718    0.02365   -0.00539
AFIX  23
H19F  2    0.719696    1.206661    0.447666    10.50000   -1.20000
H19G  2    0.700996    1.205597    0.406962    10.50000   -1.20000
AFIX   0

C155  1    0.967385    0.567762    0.477056    10.60000    0.12330    0.17494 =
         0.24633   -0.01436   -0.04537   -0.02037
AFIX  23
H15I  2    0.951127    0.536769    0.489324    10.60000   -1.20000
H15J  2    1.011244    0.576697    0.488853    10.60000   -1.20000
AFIX   0
C06B  1    0.926873    0.620972    0.471426    10.60000    0.12242    0.11618 =
         0.20878    0.00720   -0.01461   -0.04431
AFIX  23
H06A  2    0.952713    0.656626    0.476561    10.60000   -1.20000
H06B  2    0.897744    0.620119    0.486161    10.60000   -1.20000
AFIX   0
C05D  1    0.959298    0.552890    0.439609    10.60000    0.08100    0.13107 =
         0.22999    0.04536    0.04818   -0.02655
AFIX  23
H05A  2    0.989615    0.575645    0.430762    10.60000   -1.20000
H05B  2    0.968255    0.511007    0.437433    10.60000   -1.20000
AFIX   0
O05F  4    0.901505    0.564647    0.421227    10.60000    0.15037    0.15469 =
         0.20427    0.00838    0.03542   -0.02115
C05Z  1    0.891451    0.620105    0.434901    10.60000    0.14532    0.09962 =
         0.18023    0.02820    0.04043   -0.02842
AFIX  23
H05C  2    0.846397    0.626079    0.432797    10.60000   -1.20000
H05D  2    0.906358    0.651686    0.422448    10.60000   -1.20000
AFIX   0

C27S  1    0.238865    0.849338    0.437863    41.00000    0.13122    0.27455 =
         0.12958    0.00923    0.03924    0.06228
AFIX  23
H27A  2    0.198649    0.828124    0.432616    41.00000   -1.20000
H27B  2    0.234322    0.884713    0.423580    41.00000   -1.20000
AFIX   0
C26S  1    0.287366    0.813388    0.432786    41.00000    0.14251    0.17618 =
         0.13531   -0.02444    0.04104    0.03143
AFIX  23
H26G  2    0.297306    0.823787    0.411258    41.00000   -1.20000
H26H  2    0.274175    0.772054    0.431525    41.00000   -1.20000
AFIX   0
C30S  1    0.344787    0.822053    0.462313    41.00000    0.09646    0.20515 =
         0.15244   -0.02768    0.03612    0.02871
AFIX  23
H30G  2    0.362749    0.784032    0.471310    41.00000   -1.20000
H30H  2    0.377085    0.844803    0.455114    41.00000   -1.20000
AFIX   0
O29S  4    0.324523    0.850722    0.485271    41.00000    0.15116    0.28571 =
         0.19045   -0.04927    0.02662    0.03101
C28S  1    0.258931    0.864353    0.473821    41.00000    0.13996    0.23074 =
         0.16555   -0.03988    0.05273    0.03435
AFIX  23
H28E  2    0.251955    0.906330    0.477080    41.00000   -1.20000
H28F  2    0.234967    0.841578    0.486770    41.00000   -1.20000
AFIX   0

PART 2
C13A  1    1.108365    0.862294    0.344168   -61.00000    0.07608    0.06666 =
         0.10328   -0.00619    0.03971   -0.00213
C2    1    1.034457    0.834285    0.346016   -61.00000    0.08359    0.07715 =
         0.11951   -0.00851    0.05354   -0.00376
AFIX  23
H2C   2    1.020285    0.853255    0.364482   -61.00000   -1.20000
H2D   2    1.002947    0.841392    0.324392   -61.00000   -1.20000
AFIX   0
C1C   1    1.042654    0.774381    0.352057   -61.00000    0.07950    0.08412 =
         0.10379    0.00546    0.04129    0.00113
AFIX  43
H1CA  2    1.006467    0.753675    0.353735   -61.00000   -1.20000
AFIX   0
C1D   1    1.096816    0.740653    0.355978   -61.00000    0.07387    0.07698 =
         0.06742   -0.00652    0.02487   -0.00541
C1E   1    1.148496    0.768599    0.355471   -61.00000    0.07027    0.07231 =
         0.09828    0.00232    0.03734    0.00882
AFIX  43
H1E   2    1.184211    0.745209    0.356306   -61.00000   -1.20000
AFIX   0
C1F   1    1.155957    0.824251    0.353963   -61.00000    0.07090    0.07299 =
         0.11294   -0.00807    0.02814   -0.00451
AFIX  43
H1F   2    1.197269    0.839239    0.360094   -61.00000   -1.20000
AFIX   0
C1G   1    1.091320    0.678697    0.359870   -61.00000    0.07788    0.07731 =
         0.09806   -0.00551    0.02947   -0.00532
C20A  1    1.079615    0.639372    0.325158   -61.00000    0.08097    0.07265 =
         0.10735   -0.00623    0.03068   -0.00646
C1H   1    1.084463    0.574585    0.329601   -61.00000    0.08186    0.07044 =
         0.12263   -0.00358    0.04696    0.00219
C1I   1    1.136099    0.546502    0.335976   -61.00000    0.07500    0.07663 =
         0.15143    0.00416    0.04730   -0.00181
AFIX  43
H1I   2    1.173416    0.567216    0.336464   -61.00000   -1.20000
AFIX   0
C1J   1    1.139711    0.485395    0.342361   -61.00000    0.07457    0.07325 =
         0.14788   -0.00049    0.04582   -0.00220
AFIX  43
H1J   2    1.178642    0.465702    0.346647   -61.00000   -1.20000
AFIX   0
C1K   1    1.078808    0.451352    0.342207   -61.00000    0.07925    0.06577 =
         0.15840    0.00635    0.04656    0.00021
C1L   1    1.027013    0.483034    0.334222   -61.00000    0.07889    0.06555 =
         0.15650    0.00781    0.04090   -0.00369
AFIX  43
H1L   2    0.988552    0.462670    0.330542   -61.00000   -1.20000
AFIX   0
C1M   1    1.024009    0.541756    0.330842   -61.00000    0.08178    0.06646 =
         0.16077    0.00912    0.05688    0.00883
AFIX  43
H1M   2    0.986090    0.562148    0.329284   -61.00000   -1.20000
AFIX   0
PART 1
C1N   1    1.129688    0.656398    0.310474    61.00000    0.08437    0.07569 =
         0.10740   -0.00300    0.03336   -0.00133
PART 2
N1    3    1.162508    0.672706    0.293057   -61.00000    0.08437    0.07569 =
         0.10740   -0.00300    0.03336   -0.00133
PART 1
C1O   1    1.021226    0.661142    0.305628    61.00000    0.08437    0.07569 =
         0.10740   -0.00300    0.03336   -0.00133
PART 2
N3    3    0.970354    0.680564    0.287849   -61.00000    0.08437    0.07569 =
         0.10740   -0.00300    0.03336   -0.00133
C1P   1    1.045097    0.662928    0.378855   -61.00000    0.08437    0.07569 =
         0.10740   -0.00300    0.03336   -0.00133
N4    3    0.996767    0.649299    0.386622   -61.00000    0.08437    0.07569 =
         0.10740   -0.00300    0.03336   -0.00133
PART 1
C1Q   1    1.154728    0.659636    0.384224    61.00000    0.08437    0.07569 =
         0.10740   -0.00300    0.03336   -0.00133
PART 2
N5    3    1.201836    0.643658    0.395711   -61.00000    0.08437    0.07569 =
         0.10740   -0.00300    0.03336   -0.00133
HKLF 4


REM  finalized_hya-tri4-cage_a.res in P2(1)/c
REM wR2 = 0.4245, GooF = S = 1.301, Restrained GooF = 1.231 for all data
REM R1 = 0.1380 for 12128 Fo > 4sig(Fo) and 0.2018 for all 27279 data
REM 2600 parameters refined using 5580 restraints

END

WGHT      0.2000      0.0000

REM Highest difference peak  0.806,  deepest hole -0.308,  1-sigma level  0.078
Q1    1   0.8111  0.7392  0.2041  11.00000  0.05    0.81
Q2    1   0.9036  0.1960  0.3726  11.00000  0.05    0.76
Q3    1   0.8588  0.6757  0.1590  11.00000  0.05    0.63
Q4    1   0.7637  0.7265  0.1844  11.00000  0.05    0.59
Q5    1   0.7781  1.2012  0.4350  11.00000  0.05    0.59
Q6    1   0.8078  1.1213  0.4226  11.00000  0.05    0.58
Q7    1   0.5506  0.8611  0.4241  11.00000  0.05    0.57
Q8    1   0.7667  1.1228  0.4348  11.00000  0.05    0.55
Q9    1   0.5820  0.9001  0.2979  11.00000  0.05    0.52
Q10   1   0.9075  0.6411  0.1751  11.00000  0.05    0.52
Q11   1   0.3423  0.8596  0.4537  11.00000  0.05    0.43
Q12   1   0.9178  0.6396  0.1448  11.00000  0.05    0.40
Q13   1   0.9700  0.5389  0.4512  11.00000  0.05    0.40
Q14   1   0.8864  0.7831  0.3157  11.00000  0.05    0.40
Q15   1   0.7644  0.7351  0.2202  11.00000  0.05    0.40
Q16   1   0.8927  0.7866  0.3638  11.00000  0.05    0.39
Q17   1   0.9704  0.5425  0.4587  11.00000  0.05    0.39
Q18   1   0.9252  0.6758  0.1408  11.00000  0.05    0.35
Q19   1   0.9427  0.5395  0.4987  11.00000  0.05    0.34
Q20   1   0.9551  0.6016  0.4547  11.00000  0.05    0.31
Q21   1   0.9368  0.5956  0.4470  11.00000  0.05    0.30
Q22   1   0.3728  0.6963  0.3010  11.00000  0.05    0.30
Q23   1   0.4193  0.6975  0.2848  11.00000  0.05    0.28
Q24   1   0.8511  0.7312  0.3013  11.00000  0.05    0.26
Q25   1   0.8747  0.4808  0.5487  11.00000  0.05    0.26
Q26   1   0.6642  0.8581  0.2170  11.00000  0.05    0.25
Q27   1   0.9273  0.5366  0.4025  11.00000  0.05    0.24
Q28   1   0.9364  0.6372  0.4712  11.00000  0.05    0.24
Q29   1   0.3858  0.5242  0.2181  11.00000  0.05    0.23
Q30   1   0.2894  0.7631  0.4564  11.00000  0.05    0.23
Q31   1   0.7239  0.8558  0.2000  11.00000  0.05    0.23
Q32   1   0.8775  0.7285  0.3787  11.00000  0.05    0.22
Q33   1   0.7232  0.4954  0.5588  11.00000  0.05    0.22
Q34   1   0.6924  0.4928  0.2450  11.00000  0.05    0.21
Q35   1   0.7477  0.4582  0.4368  11.00000  0.05    0.21
Q36   1   0.5814  0.8999  0.2011  11.00000  0.05    0.21
Q37   1   0.6047  0.8412  0.1976  11.00000  0.05    0.21
Q38   1   0.9179  0.7152  0.4194  11.00000  0.05    0.21
Q39   1   0.6879  0.4785  0.2520  11.00000  0.05    0.21
Q40   1   0.8464  0.6075  0.4234  11.00000  0.05    0.21
;
_shelx_res_checksum                49729
_shelx_hkl_file
;
   0   0   2   23401      20                                                         194 -138.07    0.00  1.0000
   0   0  -2   23434      19                                                         191 -138.07    0.00  1.0000
   0   0   4    3536      57                                                        1283  -19.56    0.00  1.0000
   0   0  -4    3556      59                                                        1295  -19.56    0.00  1.0000
   0   0   6  293157    4975                                                      242265  -40.73    0.00  1.0000
   0   0  -6  287104    4862                                                      236765  -40.73    0.00  1.0000
   0   0   8   79784    1650                                                       77963    2.68    0.00  1.0000
   0   0  10  426751    8811                                                      429230   -1.57    0.00  1.0000
   0   0 -10  438013    9041                                                      440525   -1.57    0.00  1.0000
   0   0  12   30012     958                                                       42506   27.24    0.00  1.0000
   0   0 -12   29126     930                                                       41450   27.24    0.00  1.0000
   0   0  14  284405    6301                                                      304488   15.31    0.00  1.0000
   0   0 -14  285592    6328                                                      305716   15.31    0.00  1.0000
   0   0  16  181751    3777                                                      179427    2.26    0.00  1.0000
   0   0 -18     368      85                                                         276   -2.12    0.00  1.0000
   0   0  20   13556     469                                                       16140    8.78    0.00  1.0000
   0   0 -20   13328     455                                                       15892    8.78    0.00  1.0000
   0   0  22    4791     279                                                        7003  -11.97    0.00  1.0000
   0   0 -22    4838     278                                                        7060  -11.97    0.00  1.0000
   0   0  24    3699     267                                                        6068  -14.12    0.00  1.0000
   0   0 -24    3031     244                                                        5203  -14.12    0.00  1.0000
   0   0  26    1435     151                                                        1349   -0.95    0.00  1.0000
   0   0 -26    1508     146                                                        1420   -0.95    0.00  1.0000
   0   0  28    1632     204                                                        2731    9.81    0.00  1.0000
   0   0 -28    1618     197                                                        2713    9.81    0.00  1.0000
   0   0  30    3423     236                                                        3438   -0.10    0.00  1.0000
   0   0  32      54     102                                                          50   -0.25    0.00  1.0000
   0   0 -32       0      96                                                         -56   -0.25    0.00  1.0000
   0   0  34    1040     165                                                        1257    2.66    0.00  1.0000
   0   0 -34     794     145                                                         985    2.66    0.00  1.0000
   0   0  36       2     108                                                          53   -4.81    0.00  1.0000
   0   0 -36      34      98                                                         -39   -4.81    0.00  1.0000
   0   0  38      70     131                                                         320    7.89    0.00  1.0000
   0   0 -38      59     116                                                         297    7.89    0.00  1.0000
   0   0  40     111     115                                                          43   -3.30    0.00  1.0000
   0  -1   1    1874      68                                                        2569    6.12    0.00  1.0000
   0  -1  -1    1858      68                                                        2544    6.07    0.00  1.0000
   0   1   1    2026      72                                                        2740    6.07    0.00  1.0000
   0   1  -1    2139      75                                                        2878    6.12    0.00  1.0000
   0  -1   2   34865     111                                                        4400   99.59    0.00  1.0000
   0  -1  -2   34161     107                                                        4143  -99.65    0.00  1.0000
   0   1   2   33968     105                                                        4076  -99.65    0.00  1.0000
   0   1  -2   34770     109                                                        4366   99.59    0.00  1.0000
   0  -1   3  191859     663                                                       31235 -216.14    0.00  1.0000
   0  -1  -3  190810     655                                                       30817 -216.13    0.00  1.0000
   0   1   3  193607     679                                                       31947 -216.13    0.00  1.0000
   0   1  -3  191980     662                                                       31284 -216.14    0.00  1.0000
   0  -1   4    2048     137                                                        4990   21.00    0.00  1.0000
   0  -1  -4    2006     137                                                        4931  -21.04    0.00  1.0000
   0   1   4    2015     137                                                        4945  -21.04    0.00  1.0000
   0   1  -4    2133     138                                                        5122   21.00    0.00  1.0000
   0  -1   5    4059     149                                                        5267   -7.33    0.00  1.0000
   0  -1  -5    3940     151                                                        5132   -7.34    0.00  1.0000
   0   1   5    3830     146                                                        5007   -7.34    0.00  1.0000
   0   1  -5    4063     149                                                        5272   -7.33    0.00  1.0000
   0  -1   6    7972      89                                                        1759   39.17    0.00  1.0000
   0  -1  -6    7980      91                                                        1766  -39.13    0.00  1.0000
   0   1   6    8096      91                                                        1821  -39.13    0.00  1.0000
   0   1  -6    8076      88                                                        1808   39.17    0.00  1.0000
   0  -1   7    6195     201                                                        6907    3.64    0.00  1.0000
   0  -1  -7    6631     211                                                        7367    3.64    0.00  1.0000
   0   1   7    6460     209                                                        7187    3.64    0.00  1.0000
   0   1  -7    6351     200                                                        7072    3.64    0.00  1.0000
   0  -1   8   16641     132                                                        3241  -59.62    0.00  1.0000
   0   1   8   16055     129                                                        2993   59.56    0.00  1.0000
   0  -1  -9     171     100                                                        1299  -40.63    0.00  1.0000
   0   1  -9     237      87                                                        1133  -40.59    0.00  1.0000
   0  -1  10     391      71                                                         176   -5.38    0.00  1.0000
   0  -1 -10     329      72                                                         136    5.36    0.00  1.0000
   0   1  10     136      60                                                          27    5.36    0.00  1.0000
   0   1 -10     376      64                                                         166   -5.38    0.00  1.0000
   0  -1  11    6847     266                                                        8774   -9.04    0.00  1.0000
   0  -1 -11    6777     268                                                        8688   -9.01    0.00  1.0000
   0   1  11    6634     260                                                        8526   -9.01    0.00  1.0000
   0   1 -11    6441     252                                                        8314   -9.04    0.00  1.0000
   0  -1  12      21      84                                                         209   -8.15    0.00  1.0000
   0  -1 -12       8      75                                                         163    8.16    0.00  1.0000
   0   1  12      35      81                                                         249    8.16    0.00  1.0000
   0   1 -12       8      72                                                         159   -8.15    0.00  1.0000
   0  -1  13    3312     116                                                        1442   16.19    0.00  1.0000
   0  -1 -13    2967     118                                                        1221   16.15    0.00  1.0000
   0   1  13    2924     108                                                        1194   16.15    0.00  1.0000
   0   1 -13    2739     105                                                        1073   16.19    0.00  1.0000
   0  -1  14    8515     248                                                        7340   -5.46    0.00  1.0000
   0  -1 -14    8768     260                                                        7580    5.44    0.00  1.0000
   0   1  14    8933     260                                                        7733    5.44    0.00  1.0000
   0   1 -14    9254     266                                                        8027   -5.46    0.00  1.0000
   0  -1  15   10659     409                                                       14515   14.26    0.00  1.0000
   0  -1 -15   11089     423                                                       15028   14.30    0.00  1.0000
   0   1  15    9934     392                                                       13678   14.30    0.00  1.0000
   0   1 -15   10220     396                                                       14002   14.26    0.00  1.0000
   0  -1  16      16      92                                                         286   10.63    0.00  1.0000
   0   1  16      12      81                                                          89  -10.62    0.00  1.0000
   0  -1  17    1460     104                                                         560  -12.03    0.00  1.0000
   0  -1 -17    2070     117                                                         957  -12.05    0.00  1.0000
   0   1  17    2037     116                                                         934  -12.05    0.00  1.0000
   0   1 -17    1580     100                                                         635  -12.03    0.00  1.0000
   0  -1  18   16674     535                                                       19603   -9.00    0.00  1.0000
   0  -1 -18   16561     527                                                       19480    9.00    0.00  1.0000
   0   1  18   15527     507                                                       18358    9.00    0.00  1.0000
   0   1 -18   16691     525                                                       19622   -9.00    0.00  1.0000
   0  -1  19   12164     490                                                       17019   16.68    0.00  1.0000
   0  -1 -19   13006     502                                                       18021   16.71    0.00  1.0000
   0   1  19   11889     484                                                       16702   16.71    0.00  1.0000
   0   1 -19   12441     482                                                       17346   16.68    0.00  1.0000
   0  -1  20    2054     230                                                        5004   21.02    0.00  1.0000
   0  -1 -20    2152     224                                                        5162  -21.06    0.00  1.0000
   0   1  20    1974     224                                                        4884  -21.06    0.00  1.0000
   0   1 -20    1981     214                                                        4889   21.02    0.00  1.0000
   0  -1  21    2671     178                                                        2866    1.53    0.00  1.0000
   0  -1 -21    2333     173                                                        2512    1.50    0.00  1.0000
   0   1  21    2237     169                                                        2412    1.50    0.00  1.0000
   0   1 -21    2351     167                                                        2534    1.53    0.00  1.0000
   0  -1  22    2524     167                                                        2160   -3.11    0.00  1.0000
   0  -1 -22    2559     164                                                        2191    3.13    0.00  1.0000
   0  -1  23     138     114                                                         654  -11.43    0.00  1.0000
   0  -1 -23     273     119                                                         920  -11.41    0.00  1.0000
   0   1  23     198     118                                                         777  -11.41    0.00  1.0000
   0   1 -23     187     117                                                         756  -11.43    0.00  1.0000
   0  -1  24    1060     130                                                         948    1.46    0.00  1.0000
   0  -1 -24    1046     122                                                         939   -1.41    0.00  1.0000
   0   1  24    1290     138                                                        1171   -1.41    0.00  1.0000
   0   1 -24    1520     136                                                        1385    1.46    0.00  1.0000
   0  -1 -25     674     137                                                        1083   -5.74    0.00  1.0000
   0   1 -25     883     138                                                        1348   -5.79    0.00  1.0000
   0  -1  26     587     102                                                         280   -6.21    0.00  1.0000
   0  -1 -26     944     113                                                         542    6.16    0.00  1.0000
   0   1  26     976     119                                                         566    6.16    0.00  1.0000
   0   1 -26     888     105                                                         497   -6.21    0.00  1.0000
   0  -1  27      33      85                                                          10    7.38    0.00  1.0000
   0  -1 -27       7      87                                                          39    7.40    0.00  1.0000
   0   1  27      80      89                                                         -92    7.40    0.00  1.0000
   0   1 -27       3      84                                                          53    7.38    0.00  1.0000
   0  -1  28      77      93                                                         -49   -7.24    0.00  1.0000
   0  -1 -28      77      96                                                         -46    7.27    0.00  1.0000
   0   1  28     122      89                                                           5    7.27    0.00  1.0000
   0   1 -28     361      88                                                         105   -7.24    0.00  1.0000
   0  -1  29     210     129                                                         639    8.92    0.00  1.0000
   0  -1 -29     317     136                                                         815    8.90    0.00  1.0000
   0   1  29     176     133                                                         577    8.90    0.00  1.0000
   0   1 -29     227     124                                                         669    8.92    0.00  1.0000
   0  -1  30    1055     137                                                         718    4.71    0.00  1.0000
   0   1  30    1041     139                                                         707   -4.70    0.00  1.0000
   0  -1 -31      96     105                                                         239   -4.70    0.00  1.0000
   0   1 -31      61     103                                                         183   -4.74    0.00  1.0000
   0  -1  32      19      96                                                          35    1.31    0.00  1.0000
   0  -1 -32       2      90                                                         -67   -1.27    0.00  1.0000
   0   1  32     162     109                                                         203   -1.27    0.00  1.0000
   0   1 -32       3      82                                                         -42    1.31    0.00  1.0000
   0  -1  33       0      93                                                        -151   -0.48    0.00  1.0000
   0  -1 -33       0      96                                                         -75   -0.47    0.00  1.0000
   0   1  33     111     106                                                          99   -0.47    0.00  1.0000
   0   1 -33       0      97                                                         -32   -0.48    0.00  1.0000
   0  -1  34      44     104                                                          93    2.51    0.00  1.0000
   0  -1 -34       9     104                                                         -52   -2.47    0.00  1.0000
   0   1  34      28      92                                                          68   -2.47    0.00  1.0000
   0   1 -34       4      94                                                           1    2.51    0.00  1.0000
   0   1  35     380     117                                                         237   -3.39    0.00  1.0000
   0  -1  36     211     130                                                         256   -1.21    0.00  1.0000
   0  -1 -36     211     114                                                         256    1.22    0.00  1.0000
   0   1  36     119     118                                                         153    1.22    0.00  1.0000
   0   1 -36     285     116                                                         337   -1.21    0.00  1.0000
   0  -1  37     319     120                                                         248   -1.76    0.00  1.0000
   0  -1 -37     222     108                                                         162   -1.80    0.00  1.0000
   0   1  37       5     117                                                         -76   -1.80    0.00  1.0000
   0   1 -37     159     107                                                         110   -1.76    0.00  1.0000
   0  -1  38      79     109                                                          53   -1.34    0.00  1.0000
   0  -1 -38       3      94                                                        -132    1.34    0.00  1.0000
   0   1  38      50     106                                                          30    1.34    0.00  1.0000
   0   1 -38      48     109                                                          28   -1.34    0.00  1.0000
   0  -1  39     111     112                                                         140   -1.07    0.00  1.0000
   0  -1 -39       1     106                                                         -60   -0.98    0.00  1.0000
   0   1  39     117     120                                                         144   -0.98    0.00  1.0000
   0   1 -39       2     101                                                         -42   -1.07    0.00  1.0000
   0  -1  40       2     114                                                        -201    1.11    0.00  1.0000
   0   1  40     151     120                                                         184   -1.05    0.00  1.0000
   0  -2   0   63889      36                                                         527  228.09    0.00  1.0000
   0   2   0   63900      38                                                         526  228.09    0.00  1.0000
   0  -2   1  169407     236                                                       10222  256.85    0.00  1.0000
   0  -2  -1  169384     237                                                       10222 -256.82    0.00  1.0000
   0   2   1  169066     235                                                       10144 -256.82    0.00  1.0000
   0   2  -1  171986     250                                                       10863  256.85    0.00  1.0000
   0  -2   2   19850      54                                                        1165   88.31    0.00  1.0000
   0  -2  -2   19769      55                                                        1145   88.32    0.00  1.0000
   0   2   2   19585      55                                                        1101   88.32    0.00  1.0000
   0   2  -2   19613      52                                                        1108   88.31    0.00  1.0000
   0  -2   3    1186     134                                                        4707   28.26    0.00  1.0000
   0  -2   3    1333     138                                                        4995   28.26    0.00  1.0000
   0  -2  -3    1342     141                                                        5017  -28.29    0.00  1.0000
   0   2   3    1241     136                                                        4820  -28.29    0.00  1.0000
   0  -2   4   27304     102                                                        2998  -91.40    0.00  1.0000
   0  -2  -4   27100     106                                                        2925  -91.44    0.00  1.0000
   0   2   4   27315     107                                                        2996  -91.44    0.00  1.0000
   0   2  -4   27037     100                                                        2910  -91.40    0.00  1.0000
   0  -2   5  370673    5351                                                      260779   81.20    0.00  1.0000
   0  -2  -5  367405    5304                                                      258078  -81.17    0.00  1.0000
   0   2   5  367991    5309                                                      258569  -81.17    0.00  1.0000
   0   2  -5  368330    5309                                                      258815   81.20    0.00  1.0000
   0  -2   6   42510     259                                                        9812   88.62    0.00  1.0000
   0  -2  -6   41750     254                                                        9442   88.65    0.00  1.0000
   0   2   6   41935     256                                                        9530   88.65    0.00  1.0000
   0   2  -6   42337     253                                                        9729   88.62    0.00  1.0000
   0  -2   7   29216    1181                                                       55005  -52.62    0.00  1.0000
   0   2   7   32867    1286                                                       59989   52.64    0.00  1.0000
   0  -2   8     459     107                                                        1884   18.18    0.00  1.0000
   0  -2  -8     409     107                                                        1784   18.21    0.00  1.0000
   0   2   8     563     115                                                        2092   18.21    0.00  1.0000
   0   2  -8     512     103                                                        1990   18.18    0.00  1.0000
   0  -2  -9    3372     281                                                        9812   33.91    0.00  1.0000
   0   2  -9    3707     285                                                       10367  -33.86    0.00  1.0000
   0  -2  10    4179     102                                                        1288  -23.79    0.00  1.0000
   0  -2 -10    3818     101                                                        1091  -23.79    0.00  1.0000
   0   2  10    4065     101                                                        1225  -23.79    0.00  1.0000
   0   2 -10    3779      92                                                        1070  -23.79    0.00  1.0000
   0  -2  11    2751     127                                                        2271   -3.97    0.00  1.0000
   0  -2 -11    2939     135                                                        2434    4.03    0.00  1.0000
   0   2  11    2807     136                                                        2314    4.03    0.00  1.0000
   0   2 -11    2740     127                                                        2261   -3.97    0.00  1.0000
   0  -2  12    1054      88                                                         433    9.65    0.00  1.0000
   0  -2 -12    1172      86                                                         511    9.62    0.00  1.0000
   0   2  12     980      83                                                         387    9.62    0.00  1.0000
   0   2 -12    1372      87                                                         644    9.65    0.00  1.0000
   0  -2  13    4549     149                                                        2853   11.61    0.00  1.0000
   0  -2 -13    4660     159                                                        2942  -11.60    0.00  1.0000
   0   2  13    4826     158                                                        3074  -11.60    0.00  1.0000
   0   2 -13    4556     150                                                        2858   11.61    0.00  1.0000
   0  -2  14    8196     346                                                       11806   14.99    0.00  1.0000
   0  -2 -14    8265     355                                                       11887   14.99    0.00  1.0000
   0   2  14    8103     351                                                       11693   14.99    0.00  1.0000
   0   2 -14    8154     343                                                       11755   14.99    0.00  1.0000
   0  -2  15   56124    1544                                                       69959  -22.83    0.00  1.0000
   0  -2 -15   57112    1565                                                       71088   22.87    0.00  1.0000
   0   2  15   55616    1535                                                       69418   22.87    0.00  1.0000
   0   2 -15   56299    1541                                                       70155  -22.83    0.00  1.0000
   0  -2  16    1072     158                                                        2603  -15.12    0.00  1.0000
   0   2  16    1156     164                                                        2733  -15.12    0.00  1.0000
   0  -2 -17    1339     197                                                        3949  -21.71    0.00  1.0000
   0   2 -17    1275     190                                                        3831   21.66    0.00  1.0000
   0  -2  18      35      92                                                         146   -5.14    0.00  1.0000
   0  -2 -18      38      82                                                         -44   -5.13    0.00  1.0000
   0   2  18      12      86                                                          94   -5.13    0.00  1.0000
   0   2 -18      12      75                                                          93   -5.14    0.00  1.0000
   0  -2  19   26213     721                                                       27993   -4.47    0.00  1.0000
   0  -2 -19   25714     703                                                       27477    4.47    0.00  1.0000
   0   2  19   24408     685                                                       26127    4.47    0.00  1.0000
   0   2 -19   24123     660                                                       25832   -4.47    0.00  1.0000
   0  -2  20    4040     203                                                        3823    1.43    0.00  1.0000
   0  -2 -20    3641     186                                                        3433    1.44    0.00  1.0000
   0   2  20    4000     207                                                        3782    1.44    0.00  1.0000
   0   2 -20    3843     186                                                        3632    1.43    0.00  1.0000
   0  -2  21     249      80                                                          90   20.91    0.00  1.0000
   0  -2 -21     644      84                                                         -57  -21.00    0.00  1.0000
   0   2  21     357      82                                                          42  -21.00    0.00  1.0000
   0   2 -21     267      75                                                          80   20.91    0.00  1.0000
   0  -2  22     926     130                                                        1086    2.09    0.00  1.0000
   0  -2 -22    1010     130                                                        1178    2.10    0.00  1.0000
   0   2  22    1034     137                                                        1204    2.10    0.00  1.0000
   0   2 -22     912     120                                                        1071    2.09    0.00  1.0000
   0  -2  23       1      77                                                          53   -6.87    0.00  1.0000
   0   2  23       5      86                                                         109    6.87    0.00  1.0000
   0  -2  24     672     126                                                         957   -4.14    0.00  1.0000
   0  -2 -24     433     119                                                         666   -4.14    0.00  1.0000
   0   2  24     465     120                                                         706   -4.14    0.00  1.0000
   0   2 -24     582     119                                                         849   -4.14    0.00  1.0000
   0  -2  25     382     104                                                         258   -2.88    0.00  1.0000
   0  -2 -25     538     104                                                         387    2.92    0.00  1.0000
   0   2  25     420     109                                                         288    2.92    0.00  1.0000
   0   2 -25     685     102                                                         515   -2.88    0.00  1.0000
   0  -2  26      92      90                                                         182    3.21    0.00  1.0000
   0  -2 -26      42      91                                                         108    3.23    0.00  1.0000
   0   2  26      14      99                                                          58    3.23    0.00  1.0000
   0   2 -26      44      87                                                         110    3.21    0.00  1.0000
   0  -2  27     154      89                                                          84    2.67    0.00  1.0000
   0  -2 -27     334      98                                                         226   -2.67    0.00  1.0000
   0   2  27     208     101                                                         125   -2.67    0.00  1.0000
   0   2 -27     291      94                                                         191    2.67    0.00  1.0000
   0  -2  28      57      86                                                          68   -0.59    0.00  1.0000
   0  -2 -28      42      96                                                          52   -0.59    0.00  1.0000
   0   2  28       1      93                                                         -12   -0.59    0.00  1.0000
   0   2 -28      67      85                                                          79   -0.59    0.00  1.0000
   0  -2  29     213      89                                                          85   -4.43    0.00  1.0000
   0  -2 -29      29      89                                                         -98    4.44    0.00  1.0000
   0   2  29     320     102                                                         157    4.44    0.00  1.0000
   0   2 -29      29      86                                                         -10   -4.43    0.00  1.0000
   0  -2  30     104      91                                                          36   -3.46    0.00  1.0000
   0  -2 -30     167      94                                                          76   -3.47    0.00  1.0000
   0   2  30      18     100                                                        -208   -3.47    0.00  1.0000
   0   2 -30     102      90                                                          35   -3.46    0.00  1.0000
   0  -2 -31     511     132                                                         650   -2.38    0.00  1.0000
   0   2 -31     509     129                                                         649    2.41    0.00  1.0000
   0  -2  32     232     109                                                         215   -0.48    0.00  1.0000
   0  -2 -32     396     114                                                         377   -0.39    0.00  1.0000
   0   2  32     351     123                                                         333   -0.39    0.00  1.0000
   0   2 -32     252     103                                                         234   -0.48    0.00  1.0000
   0  -2  33       1      89                                                          12    3.54    0.00  1.0000
   0  -2 -33      18      92                                                         -34   -3.50    0.00  1.0000
   0   2  33       0     107                                                          23   -3.50    0.00  1.0000
   0   2 -33      18      86                                                        -106    3.54    0.00  1.0000
   0  -2  34      18     105                                                          15    0.33    0.00  1.0000
   0  -2 -34       2      97                                                           1    0.30    0.00  1.0000
   0   2  34       0      97                                                         -57    0.30    0.00  1.0000
   0   2 -34       0      88                                                         -87    0.33    0.00  1.0000
   0  -2  35      27     101                                                        -243    4.29    0.00  1.0000
   0   2  35      38     106                                                           1   -4.29    0.00  1.0000
   0  -2 -36      13      98                                                          -1    2.96    0.00  1.0000
   0   2 -36     153     105                                                          77    2.98    0.00  1.0000
   0  -2  37      25     113                                                         -36   -4.17    0.00  1.0000
   0  -2 -37     392     112                                                         219    4.14    0.00  1.0000
   0   2  37     169     124                                                          64    4.14    0.00  1.0000
   0   2 -37     160      99                                                          58   -4.17    0.00  1.0000
   0  -2  38       6     110                                                          18    1.44    0.00  1.0000
   0  -2 -38       3      92                                                        -177    1.49    0.00  1.0000
   0   2  38       3     116                                                         -51    1.49    0.00  1.0000
   0   2 -38       3      96                                                          -5    1.44    0.00  1.0000
   0  -2  39       0     108                                                        -163    0.03    0.00  1.0000
   0  -2 -39       0     101                                                        -132   -0.01    0.00  1.0000
   0   2  39       0     114                                                         -69   -0.01    0.00  1.0000
   0   2 -39       0      91                                                         -94    0.03    0.00  1.0000
   0  -2  40      58     107                                                          64   -0.31    0.00  1.0000
   0   2  40     136     119                                                         144   -0.30    0.00  1.0000
   0  -3   1     104     283                                                       11728  -98.03    0.00  1.0000
   0  -3  -1     142     275                                                       11350  -97.97    0.00  1.0000
   0   3   1      65     292                                                       12185  -97.97    0.00  1.0000
   0   3  -1      73     289                                                       12086  -98.03    0.00  1.0000
   0   3   2   17903     393                                                       17049    2.67    0.00  1.0000
   0   3  -2   17412     382                                                       16575   -2.66    0.00  1.0000
   0  -3   3  425422    4108                                                      199464 -170.11    0.00  1.0000
   0  -3  -3  422953    4074                                                      197745 -170.13    0.00  1.0000
   0   3   3  420942    4044                                                      196371 -170.13    0.00  1.0000
   0   3  -3  422946    4071                                                      197770 -170.11    0.00  1.0000
   0  -3   4      42      50                                                          79   -1.98    0.00  1.0000
   0  -3   4       0      54                                                           6   -1.98    0.00  1.0000
   0  -3  -4     120      60                                                         177    1.96    0.00  1.0000
   0   3   4      73      63                                                         119    1.96    0.00  1.0000
   0  -3   5    4853      72                                                         734   80.04    0.00  1.0000
   0  -3  -5    4995      73                                                         687   80.15    0.00  1.0000
   0   3   5    4931      79                                                         711   80.15    0.00  1.0000
   0   3  -5    5007      66                                                         676   80.04    0.00  1.0000
   0  -3   6   10411     450                                                       18957   29.49    0.00  1.0000
   0   3   6   10635     461                                                       19251  -29.47    0.00  1.0000
   0  -3   7   52669    2193                                                      104386   77.42    0.00  1.0000
   0  -3  -7   54501    2248                                                      106988   77.46    0.00  1.0000
   0   3   7   53853    2230                                                      106079   77.46    0.00  1.0000
   0   3  -7   53158    2203                                                      105073   77.42    0.00  1.0000
   0  -3  -8    6484     259                                                        8675   10.44    0.00  1.0000
   0   3  -8    6267     246                                                        8415  -10.40    0.00  1.0000
   0  -3   9   77026    2243                                                      106423  -40.28    0.00  1.0000
   0  -3  -9   82300    2380                                                      112636  -40.31    0.00  1.0000
   0  -3  10    4006     110                                                        1583  -19.44    0.00  1.0000
   0  -3 -10    4336     120                                                        1798   19.40    0.00  1.0000
   0   3  10    4250     122                                                        1743   19.40    0.00  1.0000
   0   3 -10    3889     106                                                        1510  -19.44    0.00  1.0000
   0  -3  11    2240     168                                                        4020  -13.29    0.00  1.0000
   0  -3 -11    2243     170                                                        4030  -13.34    0.00  1.0000
   0   3  11    2340     177                                                        4160  -13.34    0.00  1.0000
   0   3 -11    2178     160                                                        3936  -13.29    0.00  1.0000
   0  -3  12    8900     263                                                        8118   -3.51    0.00  1.0000
   0  -3 -12    8652     261                                                        7875    3.54    0.00  1.0000
   0   3  12    8449     260                                                        7681    3.54    0.00  1.0000
   0   3 -12    8515     255                                                        7750   -3.51    0.00  1.0000
   0  -3  13   27979     833                                                       36022   18.63    0.00  1.0000
   0  -3 -13   25907     795                                                       33666   18.64    0.00  1.0000
   0   3  13   25326     776                                                       33003   18.64    0.00  1.0000
   0   3 -13   26964     813                                                       34869   18.63    0.00  1.0000
   0  -3  14    2897     177                                                        3737   -6.05    0.00  1.0000
   0  -3 -14    3219     189                                                        4106    6.08    0.00  1.0000
   0   3  14    3295     192                                                        4192    6.08    0.00  1.0000
   0   3 -14    3207     182                                                        4088   -6.05    0.00  1.0000
   0  -3  15    1639     187                                                        4243  -20.39    0.00  1.0000
   0   3  15    1738     199                                                        4398  -20.37    0.00  1.0000
   0  -3  16    5579     232                                                        5834    1.40    0.00  1.0000
   0  -3 -16    5272     229                                                        5513   -1.36    0.00  1.0000
   0   3  16    5615     237                                                        5864   -1.36    0.00  1.0000
   0   3 -16    5150     220                                                        5395    1.40    0.00  1.0000
   0  -3 -17    4008     206                                                        4393    2.46    0.00  1.0000
   0   3 -17    4218     206                                                        4607    2.43    0.00  1.0000
   0  -3  18    3209     166                                                        2573    4.90    0.00  1.0000
   0  -3 -18    2897     160                                                        2299   -4.86    0.00  1.0000
   0  -3  19    5570     288                                                        7872  -11.66    0.00  1.0000
   0  -3 -19    5370     283                                                        7639  -11.68    0.00  1.0000
   0   3  19    5928     306                                                        8302  -11.68    0.00  1.0000
   0   3 -19    5354     277                                                        7615  -11.66    0.00  1.0000
   0  -3  20    1233     120                                                         976    3.20    0.00  1.0000
   0  -3 -20    1022     113                                                         789   -3.21    0.00  1.0000
   0   3  20     992     122                                                         762   -3.21    0.00  1.0000
   0   3 -20    1012     108                                                         781    3.20    0.00  1.0000
   0  -3  21    2747     229                                                        4950   14.85    0.00  1.0000
   0  -3 -21    3154     242                                                        5500   14.89    0.00  1.0000
   0   3  21    2585     226                                                        4739   14.89    0.00  1.0000
   0   3 -21    2509     213                                                        4629   14.85    0.00  1.0000
   0  -3  22    1280     141                                                        1336   -0.64    0.00  1.0000
   0  -3 -22    1231     138                                                        1284    0.62    0.00  1.0000
   0   3  22     991     132                                                        1039    0.62    0.00  1.0000
   0   3 -22    1114     126                                                        1167   -0.64    0.00  1.0000
   0  -3  23    3290     188                                                        3121    1.23    0.00  1.0000
   0   3  23    3604     206                                                        3435    1.18    0.00  1.0000
   0  -3  24     141      72                                                          67   -3.06    0.00  1.0000
   0  -3 -24      14      85                                                         -19    3.10    0.00  1.0000
   0   3  24     257      95                                                         151    3.10    0.00  1.0000
   0   3 -24      91      78                                                          34   -3.06    0.00  1.0000
   0  -3  25       2      73                                                         -22   -1.17    0.00  1.0000
   0  -3 -25       2      77                                                         -63   -1.09    0.00  1.0000
   0   3  25      75      84                                                          54   -1.09    0.00  1.0000
   0   3 -25       2      76                                                         -67   -1.17    0.00  1.0000
   0  -3  26     515     108                                                         501    0.27    0.00  1.0000
   0  -3 -26     575     117                                                         562   -0.23    0.00  1.0000
   0   3  26     651     123                                                         637   -0.23    0.00  1.0000
   0   3 -26     496     106                                                         482    0.27    0.00  1.0000
   0  -3  27     428      93                                                         138    7.39    0.00  1.0000
   0  -3 -27     483      95                                                         171    7.36    0.00  1.0000
   0   3  27     467     100                                                         162    7.36    0.00  1.0000
   0   3 -27     197      93                                                          26    7.39    0.00  1.0000
   0  -3  28     316     111                                                         493   -3.67    0.00  1.0000
   0  -3 -28     326     117                                                         508    3.72    0.00  1.0000
   0   3  28     182     113                                                         324    3.72    0.00  1.0000
   0   3 -28     191     100                                                         333   -3.67    0.00  1.0000
   0  -3  29     174      98                                                         129   -1.53    0.00  1.0000
   0  -3 -29     101      97                                                          68   -1.51    0.00  1.0000
   0   3  29      85     102                                                          55   -1.51    0.00  1.0000
   0   3 -29     230      91                                                         177   -1.53    0.00  1.0000
   0  -3  30      79      94                                                         112   -1.40    0.00  1.0000
   0  -3 -30       3      87                                                         -15    1.42    0.00  1.0000
   0   3  30      88     101                                                         123    1.42    0.00  1.0000
   0   3 -30      73      91                                                         105   -1.40    0.00  1.0000
   0  -3  31     409     109                                                         244   -3.80    0.00  1.0000
   0  -3 -31     509     115                                                         326   -3.73    0.00  1.0000
   0   3  31     366     118                                                         214   -3.73    0.00  1.0000
   0   3 -31     634     109                                                         424   -3.80    0.00  1.0000
   0  -3  32     114      98                                                          98    0.66    0.00  1.0000
   0  -3 -32      65     101                                                          52   -0.73    0.00  1.0000
   0   3  32       1     112                                                          -7   -0.73    0.00  1.0000
   0   3 -32       1      87                                                          -3    0.66    0.00  1.0000
   0  -3  33     108      98                                                         113   -0.22    0.00  1.0000
   0  -3 -33       0     101                                                         -15   -0.16    0.00  1.0000
   0   3  33      60      98                                                          63   -0.16    0.00  1.0000
   0   3 -33      51      91                                                          55   -0.22    0.00  1.0000
   0  -3  34       9      98                                                         -33    2.53    0.00  1.0000
   0  -3 -34      78     106                                                         142   -2.56    0.00  1.0000
   0   3  34      10      96                                                        -110   -2.56    0.00  1.0000
   0   3 -34      35     102                                                          81    2.53    0.00  1.0000
   0  -3  35     132     104                                                         122    0.38    0.00  1.0000
   0   3  35      72     114                                                          67    0.26    0.00  1.0000
   0  -3 -36       4      93                                                        -127    1.72    0.00  1.0000
   0   3 -36       5      89                                                         -50   -1.79    0.00  1.0000
   0  -3  37      27     117                                                          18    0.83    0.00  1.0000
   0  -3 -37     402     121                                                         364    0.81    0.00  1.0000
   0   3  37     224     130                                                         196    0.81    0.00  1.0000
   0   3 -37     192     109                                                         165    0.83    0.00  1.0000
   0  -3  38       0     104                                                         -23    0.10    0.00  1.0000
   0  -3 -38       0     110                                                          -9   -0.12    0.00  1.0000
   0   3  38       0     112                                                         -45   -0.12    0.00  1.0000
   0   3 -38       9      95                                                           8    0.10    0.00  1.0000
   0  -3  39       1     111                                                         -14   -0.63    0.00  1.0000
   0  -3 -39      89     107                                                         101   -0.51    0.00  1.0000
   0   3  39      42     113                                                          50   -0.51    0.00  1.0000
   0   3 -39       0     102                                                           2   -0.63    0.00  1.0000
   0  -3  40      14     111                                                          13   -0.08    0.00  1.0000
   0   3  40      22     115                                                          21    0.09    0.00  1.0000
   0  -4   0  142014    3109                                                      150059   -8.71    0.00  1.0000
   0   4   0  143734    3146                                                      151827   -8.71    0.00  1.0000
   0  -4   1   13441     543                                                       23876  -31.92    0.00  1.0000
   0  -4  -1   14110     562                                                       24777   31.95    0.00  1.0000
   0   4   1   13864     557                                                       24450   31.95    0.00  1.0000
   0   4  -1   14100     561                                                       24752  -31.92    0.00  1.0000
   0  -4   2   27731     161                                                        5108   78.63    0.00  1.0000
   0  -4  -2   27789     161                                                        5139   78.60    0.00  1.0000
   0   4   2   28323     171                                                        5370   78.60    0.00  1.0000
   0   4  -2   28107     168                                                        5270   78.63    0.00  1.0000
   0  -4   3     567     410                                                       17186   88.75    0.00  1.0000
   0  -4  -3     619     416                                                       17446  -88.68    0.00  1.0000
   0   4   3     660     428                                                       17660  -88.68    0.00  1.0000
   0   4  -3     502     405                                                       16820   88.75    0.00  1.0000
   0   4   4   14553     787                                                       35311  -55.65    0.00  1.0000
   0   4  -4   14768     791                                                       35630  -55.62    0.00  1.0000
   0  -4   5    3913     480                                                       20288  -66.08    0.00  1.0000
   0  -4   5    4231     494                                                       21005  -66.08    0.00  1.0000
   0  -4  -5    4400     503                                                       21358   66.03    0.00  1.0000
   0   4   5    4341     505                                                       21228   66.03    0.00  1.0000
   0  -4   6   32734    1682                                                       79093   82.98    0.00  1.0000
   0  -4   6   32403    1669                                                       78577   82.98    0.00  1.0000
   0  -4  -6   32791    1685                                                       79216   83.03    0.00  1.0000
   0   4   6   33312    1702                                                       80026   83.03    0.00  1.0000
   0  -4  -7   19952     609                                                       26078  -16.74    0.00  1.0000
   0   4  -7   19207     591                                                       25243   16.79    0.00  1.0000
   0  -4   8    6168     218                                                        6900    3.74    0.00  1.0000
   0  -4  -8    5979     219                                                        6713    3.81    0.00  1.0000
   0   4   8    5783     218                                                        6505    3.81    0.00  1.0000
   0   4  -8    6127     218                                                        6856    3.74    0.00  1.0000
   0  -4   9   38943     757                                                       33052  -12.85    0.00  1.0000
   0  -4  -9   39473     772                                                       33543   12.85    0.00  1.0000
   0   4   9   38193     752                                                       32364   12.85    0.00  1.0000
   0   4  -9   37849     739                                                       32045  -12.85    0.00  1.0000
   0  -4  10       7      70                                                         113   -6.55    0.00  1.0000
   0  -4 -10      18      71                                                          14   -6.57    0.00  1.0000
   0   4  10      28      68                                                           7   -6.57    0.00  1.0000
   0   4 -10       6      66                                                          30   -6.55    0.00  1.0000
   0  -4  11    7150     167                                                        3570   20.52    0.00  1.0000
   0  -4 -11    6575     155                                                        3168  -20.52    0.00  1.0000
   0   4  11    6536     160                                                        3141  -20.52    0.00  1.0000
   0   4 -11    6840     161                                                        3352   20.52    0.00  1.0000
   0  -4  12      88      68                                                          -1    7.76    0.00  1.0000
   0  -4 -12       2      71                                                          64    7.72    0.00  1.0000
   0   4  12      87      70                                                         -31    7.72    0.00  1.0000
   0   4 -12      18      70                                                         184    7.76    0.00  1.0000
   0  -4  13    1015     115                                                        1367   -4.23    0.00  1.0000
   0  -4 -13    1189     121                                                        1575    4.31    0.00  1.0000
   0   4  13    1279     129                                                        1679    4.31    0.00  1.0000
   0   4 -13    1307     119                                                        1703   -4.23    0.00  1.0000
   0  -4  14     583     109                                                        1077    7.17    0.00  1.0000
   0  -4 -14     530     114                                                        1000    7.11    0.00  1.0000
   0   4  14     399     104                                                         816    7.11    0.00  1.0000
   0   4 -14     580     106                                                        1072    7.17    0.00  1.0000
   0  -4  15    8483     314                                                        9766    5.56    0.00  1.0000
   0   4  15    8223     315                                                        9474   -5.51    0.00  1.0000
   0   4 -15    8106     304                                                        9361    5.56    0.00  1.0000
   0  -4 -16     487      82                                                         169  -29.01    0.00  1.0000
   0   4 -16     568      81                                                         126  -29.00    0.00  1.0000
   0  -4  17    1350     118                                                        1183   -1.94    0.00  1.0000
   0  -4 -17    1386     123                                                        1221    1.89    0.00  1.0000
   0   4  17    1526     131                                                        1353    1.89    0.00  1.0000
   0   4 -17    1290     119                                                        1127   -1.94    0.00  1.0000
   0  -4  18    1109     126                                                        1250    1.70    0.00  1.0000
   0  -4 -18    1391     135                                                        1548    1.69    0.00  1.0000
   0   4  18    1271     139                                                        1421    1.69    0.00  1.0000
   0   4 -18    1317     130                                                        1471    1.70    0.00  1.0000
   0  -4  19     968     122                                                        1297    4.05    0.00  1.0000
   0  -4 -19     946     131                                                        1272   -4.06    0.00  1.0000
   0   4  19     908     136                                                        1228   -4.06    0.00  1.0000
   0   4 -19    1174     131                                                        1534    4.05    0.00  1.0000
   0  -4  20    6065     242                                                        5756   -1.66    0.00  1.0000
   0  -4 -20    6257     254                                                        5940   -1.68    0.00  1.0000
   0   4  20    5765     249                                                        5461   -1.68    0.00  1.0000
   0   4 -20    5817     234                                                        5515   -1.66    0.00  1.0000
   0  -4  21    1102     105                                                         620   -6.86    0.00  1.0000
   0  -4 -21     984     110                                                         537    6.78    0.00  1.0000
   0   4  21     947     110                                                         510    6.78    0.00  1.0000
   0   4 -21    1309     109                                                         778   -6.86    0.00  1.0000
   0  -4  22    2225     195                                                        3261    8.22    0.00  1.0000
   0  -4 -22    2299     202                                                        3349    8.21    0.00  1.0000
   0   4  22    2023     202                                                        3015    8.21    0.00  1.0000
   0   4 -22    1911     176                                                        2878    8.22    0.00  1.0000
   0  -4  23     907     107                                                         634   -4.08    0.00  1.0000
   0  -4 -23     914     113                                                         639    4.10    0.00  1.0000
   0   4  23    1015     123                                                         724    4.10    0.00  1.0000
   0   4 -23    1012     107                                                         723   -4.08    0.00  1.0000
   0  -4 -24     209      87                                                         120   -2.89    0.00  1.0000
   0   4 -24      90      73                                                          36   -2.90    0.00  1.0000
   0  -4  25     542      98                                                         240    6.45    0.00  1.0000
   0  -4 -25     695     107                                                         345   -6.44    0.00  1.0000
   0   4  25     794     109                                                         416   -6.44    0.00  1.0000
   0   4 -25     726      96                                                         367    6.45    0.00  1.0000
   0  -4  26     520     110                                                         569   -0.87    0.00  1.0000
   0  -4 -26     237     104                                                         268   -0.81    0.00  1.0000
   0   4  26     263     112                                                         296   -0.81    0.00  1.0000
   0   4 -26     489     112                                                         536   -0.87    0.00  1.0000
   0  -4  27      71      81                                                          -7    6.99    0.00  1.0000
   0  -4 -27      69      86                                                          -2   -6.86    0.00  1.0000
   0   4  27      69      90                                                         -44   -6.86    0.00  1.0000
   0   4 -27      71      84                                                         -30    6.99    0.00  1.0000
   0  -4  28     548     106                                                         356    3.76    0.00  1.0000
   0  -4 -28     149      94                                                          58    3.80    0.00  1.0000
   0   4  28     267     100                                                         138    3.80    0.00  1.0000
   0   4 -28     254      90                                                         130    3.76    0.00  1.0000
   0  -4  29      35      91                                                         -36   -4.87    0.00  1.0000
   0   4  29      24     100                                                         116    4.83    0.00  1.0000
   0  -4  30      22      93                                                         -60   -3.86    0.00  1.0000
   0  -4 -30      12     100                                                          67   -3.87    0.00  1.0000
   0   4  30      22     103                                                         -14   -3.87    0.00  1.0000
   0   4 -30      22      82                                                         -14   -3.86    0.00  1.0000
   0   4  31     190     111                                                         148   -1.35    0.00  1.0000
   0   4 -31     101      94                                                          67    1.56    0.00  1.0000
   0  -4  32      11      95                                                        -140   -2.71    0.00  1.0000
   0  -4 -32      84      98                                                          32   -2.92    0.00  1.0000
   0   4  32      12     102                                                         -57   -2.92    0.00  1.0000
   0   4 -32     133      91                                                          68   -2.71    0.00  1.0000
   0  -4  33      86     103                                                          83    0.14    0.00  1.0000
   0  -4 -33     220     116                                                         218   -0.07    0.00  1.0000
   0   4  33     397     124                                                         394   -0.07    0.00  1.0000
   0   4 -33     397     115                                                         390    0.14    0.00  1.0000
   0  -4  34      11     101                                                         -22   -2.77    0.00  1.0000
   0  -4 -34     102     108                                                         177   -2.65    0.00  1.0000
   0   4  34      10     103                                                        -133   -2.65    0.00  1.0000
   0   4 -34      73     101                                                         141   -2.77    0.00  1.0000
   0  -4  35     422     116                                                         359    1.31    0.00  1.0000
   0  -4 -35     101     104                                                          77   -1.06    0.00  1.0000
   0   4  35       2     113                                                         -18   -1.06    0.00  1.0000
   0   4 -35       3      94                                                        -148    1.31    0.00  1.0000
   0  -4  36      19     100                                                        -124    3.57    0.00  1.0000
   0  -4 -36     107     101                                                          38    3.44    0.00  1.0000
   0   4  36      17     125                                                         -55    3.44    0.00  1.0000
   0   4 -36      19     101                                                         -51    3.57    0.00  1.0000
   0  -4  37      16     108                                                          56   -2.86    0.00  1.0000
   0  -4 -37       3      98                                                          26    2.72    0.00  1.0000
   0   4  37     195     131                                                         297    2.72    0.00  1.0000
   0   4 -37       6     101                                                          35   -2.86    0.00  1.0000
   0  -4  38       3     118                                                           7    0.64    0.00  1.0000
   0  -4 -38      61     107                                                          74    0.67    0.00  1.0000
   0   4  38       1     117                                                        -238    0.67    0.00  1.0000
   0   4 -38      23      94                                                          31    0.64    0.00  1.0000
   0  -4  39     126     108                                                         113    0.48    0.00  1.0000
   0   4  39       0     111                                                         -91   -0.48    0.00  1.0000
   0  -5   1   23902     768                                                       34378  -25.49    0.00  1.0000
   0  -5  -1   22666     735                                                       32856  -25.40    0.00  1.0000
   0   5   1   22503     735                                                       32659  -25.40    0.00  1.0000
   0   5  -1   23044     749                                                       33347  -25.49    0.00  1.0000
   0  -5   2    3281      59                                                         142  -57.24    0.00  1.0000
   0  -5  -2    3913      55                                                          44   57.24    0.00  1.0000
   0   5   2    2873      64                                                         243   57.24    0.00  1.0000
   0   5  -2    3435      59                                                         112  -57.24    0.00  1.0000
   0  -5   3    1100     237                                                        8194  -47.45    0.00  1.0000
   0  -5  -3    1108     235                                                        8221  -47.46    0.00  1.0000
   0   5   3    1303     249                                                        8737  -47.46    0.00  1.0000
   0   5  -3    1341     249                                                        8833  -47.45    0.00  1.0000
   0  -5   4   11500     734                                                       32487  -60.39    0.00  1.0000
   0  -5  -4   10652     707                                                       31038   60.36    0.00  1.0000
   0  -5   5    1513     111                                                        2051   -5.28    0.00  1.0000
   0  -5  -5    1465     115                                                        1996   -5.30    0.00  1.0000
   0  -5   6   22354     422                                                       16847   16.31    0.00  1.0000
   0  -5   6   22275     418                                                       16778   16.31    0.00  1.0000
   0  -5  -6   23107     440                                                       17510  -16.28    0.00  1.0000
   0   5   6   23407     445                                                       17771  -16.28    0.00  1.0000
   0  -5   7    1807     224                                                        6988   33.99    0.00  1.0000
   0  -5   7    1819     222                                                        7011   33.99    0.00  1.0000
   0  -5  -7    1710     224                                                        6807   34.04    0.00  1.0000
   0   5   7    1627     224                                                        6640   34.04    0.00  1.0000
   0  -5   8  157754    3497                                                      167394    9.89    0.00  1.0000
   0  -5   8  156967    3477                                                      166584    9.89    0.00  1.0000
   0  -5  -8  150977    3357                                                      160446   -9.93    0.00  1.0000
   0   5   8  154550    3435                                                      164129   -9.93    0.00  1.0000
   0  -5   9    6821     216                                                        6198   -3.20    0.00  1.0000
   0  -5  -9    6333     210                                                        5724   -3.25    0.00  1.0000
   0   5   9    5927     202                                                        5338   -3.25    0.00  1.0000
   0   5  -9    6218     204                                                        5623   -3.20    0.00  1.0000
   0  -5  10     707     121                                                        1935  -14.39    0.00  1.0000
   0  -5 -10     651     127                                                        1842   14.39    0.00  1.0000
   0   5  10     624     126                                                        1796   14.39    0.00  1.0000
   0   5 -10     766     125                                                        2031  -14.39    0.00  1.0000
   0  -5  11    5248     178                                                        4368   -5.26    0.00  1.0000
   0  -5 -11    4934     182                                                        4091   -5.19    0.00  1.0000
   0   5  11    5178     186                                                        4314   -5.19    0.00  1.0000
   0   5 -11    5241     182                                                        4361   -5.26    0.00  1.0000
   0  -5  12   14601     345                                                       11853    9.90    0.00  1.0000
   0  -5 -12   14265     343                                                       11529   -9.98    0.00  1.0000
   0   5  12   15274     368                                                       12438   -9.98    0.00  1.0000
   0   5 -12   14595     346                                                       11848    9.90    0.00  1.0000
   0  -5  13     716      83                                                         278    8.34    0.00  1.0000
   0  -5 -13     593      79                                                         205    8.31    0.00  1.0000
   0   5  13     244      85                                                          31    8.31    0.00  1.0000
   0   5 -13     784      81                                                         321    8.34    0.00  1.0000
   0  -5  14    3309     200                                                        4616    8.62    0.00  1.0000
   0   5  14    3261     206                                                        4560   -8.62    0.00  1.0000
   0  -5  15      72      71                                                         -64   -7.02    0.00  1.0000
   0  -5 -15       8      87                                                         130   -7.02    0.00  1.0000
   0   5  15       9      88                                                         132   -7.02    0.00  1.0000
   0   5 -15       2      74                                                          49   -7.02    0.00  1.0000
   0  -5  16     825     122                                                        1170   -4.54    0.00  1.0000
   0  -5 -16    1014     129                                                        1396    4.57    0.00  1.0000
   0   5  16     817     129                                                        1163    4.57    0.00  1.0000
   0   5 -16    1031     124                                                        1414   -4.54    0.00  1.0000
   0   5  17      84      89                                                         236   -5.14    0.00  1.0000
   0   5 -17      95      88                                                         255   -5.14    0.00  1.0000
   0  -5  18     210      91                                                         422    4.99    0.00  1.0000
   0  -5 -18     246      96                                                         471   -4.98    0.00  1.0000
   0   5  18     168     100                                                         360   -4.98    0.00  1.0000
   0   5 -18      82      82                                                         228    4.99    0.00  1.0000
   0  -5  19     326     103                                                         618    5.63    0.00  1.0000
   0  -5 -19     303     107                                                         586    5.63    0.00  1.0000
   0   5  19     202     111                                                         441    5.63    0.00  1.0000
   0   5 -19     269     101                                                         539    5.63    0.00  1.0000
   0  -5  20     259     117                                                         880  -11.22    0.00  1.0000
   0  -5 -20     206     120                                                         779   11.20    0.00  1.0000
   0   5  20     419     138                                                        1156   11.20    0.00  1.0000
   0   5 -20     428     123                                                        1173  -11.22    0.00  1.0000
   0  -5  21     314      88                                                         342    0.63    0.00  1.0000
   0  -5 -21     195      95                                                         217    0.63    0.00  1.0000
   0   5  21     304     100                                                         331    0.63    0.00  1.0000
   0   5 -21     321      84                                                         349    0.63    0.00  1.0000
   0  -5  22     477      95                                                         476    0.02    0.00  1.0000
   0   5  22     725     123                                                         719   -0.09    0.00  1.0000
   0   5  23     138      97                                                         220   -2.54    0.00  1.0000
   0   5 -23     158      84                                                         245   -2.53    0.00  1.0000
   0  -5  24      33      81                                                         137   -4.92    0.00  1.0000
   0  -5 -24      31      90                                                         133    4.94    0.00  1.0000
   0   5  24       3      88                                                          59    4.94    0.00  1.0000
   0   5 -24     136      90                                                         310   -4.92    0.00  1.0000
   0  -5  25     115      84                                                         162   -1.67    0.00  1.0000
   0  -5 -25      37      90                                                          65   -1.61    0.00  1.0000
   0   5  25     149     103                                                         201   -1.61    0.00  1.0000
   0   5 -25     124      86                                                         173   -1.67    0.00  1.0000
   0  -5  26      79      85                                                         141    2.47    0.00  1.0000
   0  -5 -26      41      94                                                          88   -2.45    0.00  1.0000
   0   5  26      30      92                                                          71   -2.45    0.00  1.0000
   0   5 -26       3      83                                                          21    2.47    0.00  1.0000
   0  -5  27       5      88                                                          44    3.64    0.00  1.0000
   0  -5 -27      57      93                                                         145    3.73    0.00  1.0000
   0   5  27      20      99                                                         -73    3.73    0.00  1.0000
   0   5 -27      19      80                                                         -27    3.64    0.00  1.0000
   0  -5  28     896     140                                                        1009    1.52    0.00  1.0000
   0  -5 -28     966     152                                                        1082   -1.49    0.00  1.0000
   0   5  28    1008     153                                                        1126   -1.49    0.00  1.0000
   0   5 -28     892     133                                                        1005    1.52    0.00  1.0000
   0  -5  29     246     105                                                         286    1.00    0.00  1.0000
   0  -5 -29     257     114                                                         301    1.10    0.00  1.0000
   0   5  29     233     117                                                         275    1.10    0.00  1.0000
   0   5 -29     271     104                                                         312    1.00    0.00  1.0000
   0  -5 -30      19     107                                                          85    4.06    0.00  1.0000
   0   5 -30       0      87                                                          24   -4.20    0.00  1.0000
   0  -5  31       0      88                                                         -82    0.58    0.00  1.0000
   0  -5 -31       0      98                                                          -4    0.50    0.00  1.0000
   0   5  31       0     102                                                         -59    0.50    0.00  1.0000
   0   5 -31       0      85                                                         -40    0.58    0.00  1.0000
   0  -5  32     401     119                                                         277    2.80    0.00  1.0000
   0  -5 -32     439     118                                                         299   -3.02    0.00  1.0000
   0   5  32     419     122                                                         283   -3.02    0.00  1.0000
   0   5 -32     369     111                                                         250    2.80    0.00  1.0000
   0  -5  33     100     103                                                         122   -0.88    0.00  1.0000
   0  -5 -33     249     116                                                         291   -1.05    0.00  1.0000
   0   5  33     142     113                                                         174   -1.05    0.00  1.0000
   0   5 -33     149     101                                                         176   -0.88    0.00  1.0000
   0  -5  34      56     100                                                          69   -0.68    0.00  1.0000
   0  -5 -34     153     120                                                         170    0.56    0.00  1.0000
   0   5  34     114     119                                                         129    0.56    0.00  1.0000
   0  -5  35     144     116                                                         176    1.05    0.00  1.0000
   0  -5 -35     273     110                                                         310    0.90    0.00  1.0000
   0   5  35     133     127                                                         159    0.90    0.00  1.0000
   0   5 -35     309     121                                                         355    1.05    0.00  1.0000
   0  -5  36      94     102                                                          45   -2.49    0.00  1.0000
   0  -5 -36     158     102                                                          97    2.25    0.00  1.0000
   0   5  36      35     117                                                          10    2.25    0.00  1.0000
   0   5 -36       9      97                                                         -30   -2.49    0.00  1.0000
   0  -5  37      88     106                                                          66    1.05    0.00  1.0000
   0  -5 -37       1     111                                                         -33    1.00    0.00  1.0000
   0   5  37     299     133                                                         259    1.00    0.00  1.0000
   0   5 -37       2      94                                                         -62    1.05    0.00  1.0000
   0  -5  38     261     113                                                         259    0.06    0.00  1.0000
   0  -5 -38       0     105                                                         -29   -0.08    0.00  1.0000
   0   5  38      47     116                                                          46   -0.08    0.00  1.0000
   0   5 -38     273     106                                                         271    0.06    0.00  1.0000
   0  -5  39       4     107                                                          -1   -1.58    0.00  1.0000
   0   5  39      82     126                                                         113   -1.31    0.00  1.0000
   0  -6   0  256509    8224                                                      400254  104.39    0.00  1.0000
   0   6   0  263005    8388                                                      408358  104.39    0.00  1.0000
   0  -6   1    5927     246                                                        8280  -11.59    0.00  1.0000
   0  -6  -1    5805     246                                                        8123   11.53    0.00  1.0000
   0   6   1    5860     246                                                        8189   11.53    0.00  1.0000
   0   6  -1    5985     248                                                        8349  -11.59    0.00  1.0000
   0  -6   2    1387      64                                                         183  -42.00    0.00  1.0000
   0  -6  -2    1600      63                                                         115  -41.97    0.00  1.0000
   0   6   2    1500      64                                                         144  -41.97    0.00  1.0000
   0   6  -2    1578      62                                                         122  -42.00    0.00  1.0000
   0  -6   3   10814     504                                                       20683   32.95    0.00  1.0000
   0  -6  -3   11247     516                                                       21275  -32.93    0.00  1.0000
   0   6   3   10324     491                                                       19998  -32.93    0.00  1.0000
   0   6  -3   10917     506                                                       20826   32.95    0.00  1.0000
   0  -6   4    9822     489                                                       19816   34.47    0.00  1.0000
   0  -6  -4    9698     485                                                       19608   34.37    0.00  1.0000
   0   6   4    9498     480                                                       19323   34.37    0.00  1.0000
   0   6  -4    9251     473                                                       19001   34.47    0.00  1.0000
   0  -6   5    7101     280                                                        9498  -10.91    0.00  1.0000
   0  -6  -5    7324     287                                                        9753   10.90    0.00  1.0000
   0   6   5    6707     274                                                        9039   10.90    0.00  1.0000
   0   6  -5    7101     280                                                        9498  -10.91    0.00  1.0000
   0  -6   6    2770     115                                                        1926   -7.23    0.00  1.0000
   0  -6  -6    2687     119                                                        1864   -7.17    0.00  1.0000
   0   6   6    2828     119                                                        1982   -7.17    0.00  1.0000
   0   6  -6    2829     120                                                        1975   -7.23    0.00  1.0000
   0  -6   7      48      63                                                         180   -5.38    0.00  1.0000
   0  -6   7      26      68                                                         134   -5.38    0.00  1.0000
   0  -6  -7       7      71                                                          82    5.30    0.00  1.0000
   0   6   7      41      65                                                         -71    5.30    0.00  1.0000
   0  -6   8   19479     447                                                       17063   -7.40    0.00  1.0000
   0  -6   8   19350     440                                                       16943   -7.40    0.00  1.0000
   0  -6  -8   20253     463                                                       17780   -7.42    0.00  1.0000
   0   6   8   19810     455                                                       17365   -7.42    0.00  1.0000
   0  -6   9    1689     181                                                        4602  -22.12    0.00  1.0000
   0  -6   9    1631     182                                                        4506  -22.12    0.00  1.0000
   0  -6  -9    2023     205                                                        5152   22.17    0.00  1.0000
   0   6   9    1707     194                                                        4639   22.17    0.00  1.0000
   0  -6  10   52850     977                                                       42899  -18.84    0.00  1.0000
   0  -6  10   53259     990                                                       43267  -18.84    0.00  1.0000
   0  -6 -10   53553    1000                                                       43537  -18.83    0.00  1.0000
   0   6  10   54832    1022                                                       44691  -18.83    0.00  1.0000
   0  -6  11    9983     204                                                        5017   24.06    0.00  1.0000
   0  -6  11   10204     204                                                        5174   24.06    0.00  1.0000
   0  -6 -11   10651     219                                                        5483  -24.12    0.00  1.0000
   0   6  11   10675     220                                                        5500  -24.12    0.00  1.0000
   0  -6  12    1708      85                                                         440   16.83    0.00  1.0000
   0  -6 -12    1609      93                                                         394   16.76    0.00  1.0000
   0   6  12    1782      95                                                         482   16.76    0.00  1.0000
   0   6 -12    1257      74                                                         228   16.83    0.00  1.0000
   0  -6  13     264      97                                                         718    8.72    0.00  1.0000
   0   6  13     176     103                                                         566   -8.70    0.00  1.0000
   0   6 -13     132      91                                                         485    8.72    0.00  1.0000
   0   6  14    7231     326                                                        9776  -11.45    0.00  1.0000
   0   6 -14    7759     330                                                       10372  -11.38    0.00  1.0000
   0  -6  15    2052     152                                                        2320    2.37    0.00  1.0000
   0  -6 -15    2168     166                                                        2438   -2.33    0.00  1.0000
   0   6  15    2186     165                                                        2458   -2.33    0.00  1.0000
   0   6 -15    2092     149                                                        2362    2.37    0.00  1.0000
   0  -6  16     723     117                                                        1063    4.73    0.00  1.0000
   0  -6 -16     790     129                                                        1143    4.72    0.00  1.0000
   0   6  16     787     128                                                        1139    4.72    0.00  1.0000
   0   6 -16    1043     125                                                        1445    4.73    0.00  1.0000
   0  -6  17     658     102                                                         736   -1.22    0.00  1.0000
   0  -6 -17     703     115                                                         779    1.15    0.00  1.0000
   0   6  17     606     121                                                         676    1.15    0.00  1.0000
   0   6 -17     507      96                                                         576   -1.22    0.00  1.0000
   0  -6  18       1      70                                                         -68   -0.71    0.00  1.0000
   0  -6 -18     173      85                                                         152   -0.69    0.00  1.0000
   0   6  18       1      86                                                         -81   -0.69    0.00  1.0000
   0   6 -18      80      70                                                          65   -0.71    0.00  1.0000
   0  -6  19      21      76                                                          71    3.16    0.00  1.0000
   0  -6 -19     166      91                                                         278   -3.14    0.00  1.0000
   0   6  19      23      92                                                          73   -3.14    0.00  1.0000
   0   6 -19      70      80                                                         149    3.16    0.00  1.0000
   0  -6  20    1653     119                                                        1035    7.02    0.00  1.0000
   0  -6 -20    1185     123                                                         674    7.00    0.00  1.0000
   0   6  20    1330     121                                                         784    7.00    0.00  1.0000
   0   6 -20    1280     107                                                         745    7.02    0.00  1.0000
   0  -6  21    1295     151                                                        1953   -6.79    0.00  1.0000
   0   6  21     942     158                                                        1512    6.77    0.00  1.0000
   0  -6  22     426      92                                                         375    1.06    0.00  1.0000
   0  -6 -22     600     112                                                         538    1.08    0.00  1.0000
   0   6  22     389     109                                                         339    1.08    0.00  1.0000
   0   6 -22     654     101                                                         590    1.06    0.00  1.0000
   0  -6 -23     234     104                                                         299   -1.66    0.00  1.0000
   0   6 -23     238      90                                                         304    1.67    0.00  1.0000
   0  -6  24     254      84                                                         147   -3.16    0.00  1.0000
   0  -6 -24      16      92                                                         -74   -3.27    0.00  1.0000
   0   6  24     311      97                                                         187   -3.27    0.00  1.0000
   0   6 -24     578      96                                                         409   -3.16    0.00  1.0000
   0  -6  25      16      68                                                         -94    3.27    0.00  1.0000
   0  -6 -25       4      95                                                          34   -3.16    0.00  1.0000
   0  -6  26     375      96                                                         279   -2.20    0.00  1.0000
   0  -6 -26     522     113                                                         417   -2.01    0.00  1.0000
   0   6  26       6     102                                                         -24   -2.01    0.00  1.0000
   0   6 -26     311      89                                                         224   -2.20    0.00  1.0000
   0  -6  27      21      78                                                          40    1.41    0.00  1.0000
   0  -6 -27      34      99                                                          56   -1.33    0.00  1.0000
   0   6  27       3      94                                                         -82   -1.33    0.00  1.0000
   0   6 -27       3      75                                                         -60    1.41    0.00  1.0000
   0  -6  28      15      81                                                         -52    3.16    0.00  1.0000
   0   6  28      30     104                                                          85    3.09    0.00  1.0000
   0  -6  29      70      94                                                          83   -0.62    0.00  1.0000
   0  -6 -29       0      98                                                         -87    0.53    0.00  1.0000
   0   6  29       0     103                                                         -25    0.53    0.00  1.0000
   0   6 -29     138      86                                                         156   -0.62    0.00  1.0000
   0  -6  30     522     123                                                         520    0.04    0.00  1.0000
   0  -6 -30     668     137                                                         648    0.33    0.00  1.0000
   0   6  30     623     145                                                         603    0.33    0.00  1.0000
   0   6 -30     505     114                                                         503    0.04    0.00  1.0000
   0  -6  31     169     102                                                         151   -0.60    0.00  1.0000
   0  -6 -31      57     100                                                          55    0.11    0.00  1.0000
   0   6  31      17     112                                                          16    0.11    0.00  1.0000
   0   6 -31       1      82                                                         -31   -0.60    0.00  1.0000
   0  -6  32       0      90                                                          12   -2.81    0.00  1.0000
   0  -6 -32      41     109                                                         110   -3.35    0.00  1.0000
   0   6  32      13     114                                                          59   -3.35    0.00  1.0000
   0   6 -32      17      85                                                          56   -2.81    0.00  1.0000
   0  -6  33      49     111                                                         108    2.79    0.00  1.0000
   0  -6 -33      67     112                                                         113   -2.03    0.00  1.0000
   0   6  33      40     125                                                          77   -2.03    0.00  1.0000
   0   6 -33      23      98                                                          67    2.79    0.00  1.0000
   0  -6  34     211     113                                                         239   -0.77    0.00  1.0000
   0   6  34       1     118                                                         -17   -0.68    0.00  1.0000
   0   6 -34       1      84                                                          -2   -0.77    0.00  1.0000
   0  -6 -35       6      95                                                         -24    2.01    0.00  1.0000
   0   6 -35       4     103                                                        -115   -1.69    0.00  1.0000
   0  -6  36      40     107                                                          60    1.16    0.00  1.0000
   0  -6 -36       2     101                                                         -35    1.18    0.00  1.0000
   0   6  36       2     131                                                        -117    1.18    0.00  1.0000
   0   6 -36     164     109                                                         202    1.16    0.00  1.0000
   0  -6  37       0      95                                                         -86   -0.09    0.00  1.0000
   0  -6 -37      23     100                                                          23    0.03    0.00  1.0000
   0   6  37       0     120                                                         -53    0.03    0.00  1.0000
   0   6 -37       0     101                                                        -127   -0.09    0.00  1.0000
   0  -6  38     212     109                                                         233   -0.57    0.00  1.0000
   0  -6 -38       1     100                                                         -31   -0.62    0.00  1.0000
   0   6  38       1     119                                                        -109   -0.62    0.00  1.0000
   0   6 -38       1      91                                                           3   -0.57    0.00  1.0000
   0  -6  39     209     112                                                         191   -0.54    0.00  1.0000
   0   6  39       1     132                                                        -141    0.62    0.00  1.0000
   0  -7   1    5046     152                                                        3453   10.15    0.00  1.0000
   0  -7  -1    5011     155                                                        3430   10.11    0.00  1.0000
   0   7   1    5499     171                                                        3836   10.11    0.00  1.0000
   0   7  -1    4944     154                                                        3369   10.15    0.00  1.0000
   0  -7   2     899      66                                                          54  -18.72    0.00  1.0000
   0  -7  -2    1284      69                                                         174   18.74    0.00  1.0000
   0   7   2    1251      69                                                         162   18.74    0.00  1.0000
   0   7  -2    1021      65                                                          87  -18.72    0.00  1.0000
   0  -7   3    1771     121                                                        2123   -3.30    0.00  1.0000
   0  -7  -3    1996     133                                                        2367   -3.29    0.00  1.0000
   0   7   3    2274     142                                                        2669   -3.29    0.00  1.0000
   0   7  -3    1860     127                                                        2220   -3.30    0.00  1.0000
   0  -7   4   11629     249                                                        7787  -16.21    0.00  1.0000
   0  -7  -4   11689     253                                                        7838   16.20    0.00  1.0000
   0   7   4   11726     256                                                        7868   16.20    0.00  1.0000
   0   7  -4   11458     248                                                        7647  -16.21    0.00  1.0000
   0  -7   5     197      64                                                         -94  -11.61    0.00  1.0000
   0  -7  -5     197      78                                                        -105  -11.61    0.00  1.0000
   0   7   5      56      68                                                          43  -11.61    0.00  1.0000
   0   7  -5     197      60                                                         -73  -11.61    0.00  1.0000
   0  -7   6     904      84                                                         662    3.58    0.00  1.0000
   0  -7  -6     634      91                                                         435   -3.57    0.00  1.0000
   0   7   6     847      89                                                         614   -3.57    0.00  1.0000
   0   7  -6     956      90                                                         707    3.58    0.00  1.0000
   0  -7   7   11195     246                                                        7187   17.40    0.00  1.0000
   0  -7  -7   11023     249                                                        7040   17.44    0.00  1.0000
   0   7   7   10432     234                                                        6569   17.44    0.00  1.0000
   0   7  -7   10646     233                                                        6748   17.40    0.00  1.0000
   0  -7   8    4409     173                                                        3897    3.29    0.00  1.0000
   0  -7   8    4140     171                                                        3644    3.29    0.00  1.0000
   0  -7  -8    4396     180                                                        3887   -3.28    0.00  1.0000
   0   7   8    4237     175                                                        3737   -3.28    0.00  1.0000
   0  -7   9    3193     152                                                        2944   -1.86    0.00  1.0000
   0  -7   9    3469     160                                                        3209   -1.86    0.00  1.0000
   0  -7  -9    3693     175                                                        3433   -1.80    0.00  1.0000
   0   7   9    3119     157                                                        2880   -1.80    0.00  1.0000
   0  -7  10    2271     116                                                        1425   -8.20    0.00  1.0000
   0  -7  10    2265     114                                                        1420   -8.20    0.00  1.0000
   0  -7 -10    2378     129                                                        1511    8.18    0.00  1.0000
   0   7  10    2231     119                                                        1394    8.18    0.00  1.0000
   0  -7  11    2094     104                                                         912  -12.87    0.00  1.0000
   0   7  11    2263     113                                                        1022  -12.90    0.00  1.0000
   0  -7  12    6495     278                                                        7944    7.06    0.00  1.0000
   0  -7  12    6174     264                                                        7588    7.06    0.00  1.0000
   0  -7 -12    6555     284                                                        8008   -7.05    0.00  1.0000
   0   7  12    6782     290                                                        8258   -7.05    0.00  1.0000
   0  -7  13    4977     234                                                        5702   -4.10    0.00  1.0000
   0  -7 -13    5283     247                                                        6023   -4.08    0.00  1.0000
   0  -7  14      27      71                                                          20   -7.99    0.00  1.0000
   0  -7 -14      93      85                                                        -111    7.97    0.00  1.0000
   0   7  14      38      91                                                         249    7.97    0.00  1.0000
   0   7 -14       0      71                                                         104   -7.99    0.00  1.0000
   0  -7  15     160      79                                                         188   -0.88    0.00  1.0000
   0  -7 -15      87      86                                                         108   -0.90    0.00  1.0000
   0   7  15       1      82                                                           0   -0.90    0.00  1.0000
   0   7 -15       2      69                                                           7   -0.88    0.00  1.0000
   0  -7  16    3151     179                                                        3315    1.20    0.00  1.0000
   0  -7 -16    2644     180                                                        2787   -1.14    0.00  1.0000
   0   7  16    2549     178                                                        2689   -1.14    0.00  1.0000
   0   7 -16    2412     154                                                        2556    1.20    0.00  1.0000
   0  -7  17     734     116                                                         972    3.38    0.00  1.0000
   0  -7 -17     849     128                                                        1113    3.49    0.00  1.0000
   0   7  17     606     123                                                         831    3.49    0.00  1.0000
   0   7 -17     759     113                                                        1000    3.38    0.00  1.0000
   0  -7  18      87      70                                                          37   -2.67    0.00  1.0000
   0  -7 -18     286      99                                                         186    2.70    0.00  1.0000
   0   7  18      95      88                                                          42    2.70    0.00  1.0000
   0   7 -18      32      71                                                           6   -2.67    0.00  1.0000
   0  -7  19    2124     170                                                        2578    3.88    0.00  1.0000
   0  -7 -19    2060     189                                                        2507    3.87    0.00  1.0000
   0   7  19    1778     173                                                        2195    3.87    0.00  1.0000
   0   7 -19    2274     170                                                        2743    3.88    0.00  1.0000
   0  -7  20      19      72                                                         -50    3.64    0.00  1.0000
   0  -7 -20      19      78                                                         -52   -3.64    0.00  1.0000
   0   7  20      19      90                                                         -92   -3.64    0.00  1.0000
   0  -7  21     408     110                                                         717   -5.45    0.00  1.0000
   0  -7 -21     372     126                                                         671   -5.47    0.00  1.0000
   0   7  21     425     129                                                         742   -5.47    0.00  1.0000
   0   7 -21     298     102                                                         569   -5.45    0.00  1.0000
   0  -7 -22       2      89                                                          54    7.19    0.00  1.0000
   0   7 -22       1      78                                                          98   -7.27    0.00  1.0000
   0  -7  23    2010     172                                                        2397    3.41    0.00  1.0000
   0  -7 -23    1546     182                                                        1888    3.41    0.00  1.0000
   0   7  23    1584     188                                                        1929    3.41    0.00  1.0000
   0   7 -23    1740     164                                                        2101    3.41    0.00  1.0000
   0  -7  24      11      77                                                          10   -0.11    0.00  1.0000
   0  -7 -24       0      84                                                         -28    0.11    0.00  1.0000
   0   7  24      55     101                                                          53    0.11    0.00  1.0000
   0   7 -24     111      84                                                         108   -0.11    0.00  1.0000
   0  -7  25      11      83                                                          77   -4.46    0.00  1.0000
   0  -7 -25       0     101                                                          34   -4.44    0.00  1.0000
   0   7  25      45     108                                                         145   -4.44    0.00  1.0000
   0   7 -25      29      79                                                         -16   -4.46    0.00  1.0000
   0  -7  26     209      97                                                         290    2.13    0.00  1.0000
   0  -7 -26      88     105                                                         141   -2.04    0.00  1.0000
   0   7  26     133     112                                                         196   -2.04    0.00  1.0000
   0   7 -26     135      97                                                         202    2.13    0.00  1.0000
   0  -7  27     839     128                                                         790    0.71    0.00  1.0000
   0  -7 -27     572     131                                                         532    0.71    0.00  1.0000
   0   7  27     837     148                                                         788    0.71    0.00  1.0000
   0   7 -27     804     124                                                         756    0.71    0.00  1.0000
   0  -7  28       5      86                                                         -64   -1.94    0.00  1.0000
   0  -7 -28      71     107                                                          36    2.01    0.00  1.0000
   0   7  28     267     114                                                         194    2.01    0.00  1.0000
   0   7 -28       5      80                                                         -33   -1.94    0.00  1.0000
   0  -7 -29     572     133                                                         516    0.99    0.00  1.0000
   0   7 -29     380     109                                                         335    0.99    0.00  1.0000
   0  -7  30       2      97                                                         -18   -1.08    0.00  1.0000
   0  -7 -30     120     105                                                         141    0.75    0.00  1.0000
   0   7  30     217     123                                                         245    0.75    0.00  1.0000
   0   7 -30     123      92                                                         154   -1.08    0.00  1.0000
   0  -7  31      11     103                                                           3   -1.35    0.00  1.0000
   0  -7 -31       3     109                                                        -150   -1.34    0.00  1.0000
   0   7  31       3     118                                                         -33   -1.34    0.00  1.0000
   0   7 -31       3      87                                                         -23   -1.35    0.00  1.0000
   0  -7  32      44     105                                                          34    0.63    0.00  1.0000
   0  -7 -32     200     108                                                         158   -1.31    0.00  1.0000
   0   7  32     104     111                                                          74   -1.31    0.00  1.0000
   0   7 -32     192     103                                                         171    0.63    0.00  1.0000
   0  -7  33       5      93                                                         -13    1.81    0.00  1.0000
   0  -7 -33       5      97                                                         -53    1.81    0.00  1.0000
   0   7  33     143     123                                                         200    1.81    0.00  1.0000
   0  -7  34       7     101                                                          26   -2.06    0.00  1.0000
   0  -7 -34       8     101                                                        -160    2.41    0.00  1.0000
   0   7  34       8     114                                                         -35    2.41    0.00  1.0000
   0   7 -34       6      95                                                          -5   -2.06    0.00  1.0000
   0  -7  35       0     102                                                         -72   -0.17    0.00  1.0000
   0  -7 -35      13      96                                                          11   -0.21    0.00  1.0000
   0   7  35       0     117                                                        -104   -0.21    0.00  1.0000
   0   7 -35       0      94                                                         -71   -0.17    0.00  1.0000
   0  -7  36     130     120                                                         155   -0.88    0.00  1.0000
   0  -7 -36     219     127                                                         241    0.60    0.00  1.0000
   0   7  36     173     138                                                         193    0.60    0.00  1.0000
   0   7 -36     363     129                                                         404   -0.88    0.00  1.0000
   0  -7  37     104     107                                                          61   -1.96    0.00  1.0000
   0  -7 -37     142     109                                                          92   -1.91    0.00  1.0000
   0   7  37       5     122                                                         -20   -1.91    0.00  1.0000
   0   7 -37      77     106                                                          41   -1.96    0.00  1.0000
   0  -7  38       0     105                                                         -18   -0.09    0.00  1.0000
   0   7  38       0     127                                                          -8    0.11    0.00  1.0000
   0  -8   0    1971     165                                                        3465  -11.97    0.00  1.0000
   0   8   0    1995     166                                                        3497  -11.97    0.00  1.0000
   0  -8   1   56485    1686                                                       77497   33.68    0.00  1.0000
   0  -8  -1   58062    1725                                                       79290  -33.61    0.00  1.0000
   0   8   1   55418    1659                                                       76195  -33.61    0.00  1.0000
   0   8  -1   55374    1657                                                       76195   33.68    0.00  1.0000
   0  -8   2    7609     242                                                        7043    2.74    0.00  1.0000
   0  -8  -2    7841     250                                                        7256    2.78    0.00  1.0000
   0   8   2    7544     241                                                        6971    2.78    0.00  1.0000
   0   8  -2    7749     245                                                        7178    2.74    0.00  1.0000
   0  -8   3   10491     414                                                       15132  -17.03    0.00  1.0000
   0  -8  -3   10748     420                                                       15413   16.94    0.00  1.0000
   0   8   3   11037     427                                                       15759   16.94    0.00  1.0000
   0   8  -3   10761     418                                                       15455  -17.03    0.00  1.0000
   0  -8   4     797     113                                                        1470    8.36    0.00  1.0000
   0  -8  -4     904     121                                                        1616    8.38    0.00  1.0000
   0   8   4     679     113                                                        1310    8.38    0.00  1.0000
   0   8  -4     800     113                                                        1474    8.36    0.00  1.0000
   0  -8   5   21810     813                                                       34329   31.10    0.00  1.0000
   0  -8  -5   21897     817                                                       34403  -31.02    0.00  1.0000
   0   8   5   23016     845                                                       35801  -31.02    0.00  1.0000
   0   8  -5   22300     817                                                       34943   31.10    0.00  1.0000
   0  -8   6     109      74                                                          84    1.07    0.00  1.0000
   0  -8  -6     255      88                                                         215    1.09    0.00  1.0000
   0   8   6      71      80                                                          51    1.09    0.00  1.0000
   0   8  -6     172      72                                                         140    1.07    0.00  1.0000
   0  -8   7     176      64                                                         -45  -10.97    0.00  1.0000
   0  -8  -7     175      77                                                         -60   10.94    0.00  1.0000
   0   8   7     175      71                                                         -46   10.94    0.00  1.0000
   0   8  -7     176      63                                                          -5  -10.97    0.00  1.0000
   0  -8   8    2124     136                                                        1873    2.32    0.00  1.0000
   0  -8  -8    1885     134                                                        1641    2.40    0.00  1.0000
   0   8   8    1956     132                                                        1708    2.40    0.00  1.0000
   0  -8   9    6135     209                                                        5029    6.13    0.00  1.0000
   0   8   9    5788     207                                                        4707   -6.18    0.00  1.0000
   0  -8  10      45     121                                                        1414  -25.57    0.00  1.0000
   0  -8  10      22     117                                                        1265  -25.57    0.00  1.0000
   0  -8 -10      17     122                                                        1228  -25.55    0.00  1.0000
   0   8  10      22     127                                                        1263  -25.55    0.00  1.0000
   0  -8  11    4980     251                                                        6534    8.49    0.00  1.0000
   0  -8 -11    4789     252                                                        6301   -8.42    0.00  1.0000
   0  -8  12       4      83                                                         117   10.56    0.00  1.0000
   0  -8  12       6      83                                                         230   10.56    0.00  1.0000
   0  -8 -12      19      84                                                          71   10.55    0.00  1.0000
   0  -8  13     841      85                                                         256   10.75    0.00  1.0000
   0  -8  13     841      85                                                         256   10.75    0.00  1.0000
   0  -8 -13     802      96                                                         236  -10.71    0.00  1.0000
   0   8  13     863      86                                                         270  -10.71    0.00  1.0000
   0  -8  14     196      86                                                         142   -1.73    0.00  1.0000
   0  -8  14     220      81                                                         162   -1.73    0.00  1.0000
   0  -8 -14     143      89                                                          96   -1.79    0.00  1.0000
   0   8  14      43      93                                                          19   -1.79    0.00  1.0000
   0  -8  15   14536     539                                                       19563  -15.97    0.00  1.0000
   0  -8  15   14103     526                                                       19060  -15.97    0.00  1.0000
   0  -8 -15   14409     549                                                       19436   16.03    0.00  1.0000
   0   8  15   14145     545                                                       19129   16.03    0.00  1.0000
   0  -8  16     550     109                                                         710    2.64    0.00  1.0000
   0  -8  16     687     111                                                         865    2.64    0.00  1.0000
   0  -8 -16     537     120                                                         692    2.58    0.00  1.0000
   0   8  16     522     120                                                         675    2.58    0.00  1.0000
   0  -8  17      36      72                                                        -121    4.97    0.00  1.0000
   0  -8 -17      37      96                                                         -21   -5.02    0.00  1.0000
   0   8  17     198      89                                                          64   -5.02    0.00  1.0000
   0  -8  18     229      93                                                         426    4.56    0.00  1.0000
   0  -8 -18     341     122                                                         579    4.63    0.00  1.0000
   0   8  18     267     111                                                         481    4.63    0.00  1.0000
   0   8 -18     218      95                                                         411    4.56    0.00  1.0000
   0  -8  19    9841     365                                                       10721   -3.59    0.00  1.0000
   0   8  19    9819     388                                                       10696    3.58    0.00  1.0000
   0  -8  20      11      74                                                          84    4.88    0.00  1.0000
   0  -8 -20       0      89                                                          41    4.87    0.00  1.0000
   0   8  20      29      95                                                         127    4.87    0.00  1.0000
   0   8 -20      30      77                                                         129    4.88    0.00  1.0000
   0  -8 -21     538     117                                                         315   -4.51    0.00  1.0000
   0   8 -21     547      93                                                         323    4.48    0.00  1.0000
   0  -8  22     522     103                                                         486   -0.67    0.00  1.0000
   0  -8 -22     433     117                                                         398   -0.72    0.00  1.0000
   0   8  22     415     112                                                         380   -0.72    0.00  1.0000
   0   8 -22     450     101                                                         416   -0.67    0.00  1.0000
   0  -8  23     114      80                                                         141   -1.01    0.00  1.0000
   0  -8 -23     202     105                                                         239    1.04    0.00  1.0000
   0   8  23     199     103                                                         236    1.04    0.00  1.0000
   0   8 -23      90      80                                                         115   -1.01    0.00  1.0000
   0  -8  24       1      82                                                         -47   -0.80    0.00  1.0000
   0  -8 -24       1      90                                                         -58   -0.76    0.00  1.0000
   0   8  24       1      98                                                           0   -0.76    0.00  1.0000
   0   8 -24      61      82                                                          47   -0.80    0.00  1.0000
   0  -8  25     546     130                                                         884    5.27    0.00  1.0000
   0  -8 -25     372     137                                                         651   -5.15    0.00  1.0000
   0   8  25     357     133                                                         631   -5.15    0.00  1.0000
   0   8 -25     550     124                                                         889    5.27    0.00  1.0000
   0  -8  26      40      90                                                          78    2.06    0.00  1.0000
   0  -8 -26       6      97                                                         -77    2.01    0.00  1.0000
   0   8  26       6     105                                                         -34    2.01    0.00  1.0000
   0   8 -26       6      81                                                         -76    2.06    0.00  1.0000
   0  -8  27      73      92                                                          40    1.85    0.00  1.0000
   0   8  27     153     110                                                         104   -1.80    0.00  1.0000
   0   8 -27     385      96                                                         302    1.85    0.00  1.0000
   0  -8 -28      11     105                                                          37   -2.23    0.00  1.0000
   0   8 -28       3      86                                                          21   -2.27    0.00  1.0000
   0  -8  29       2      89                                                         -34   -1.11    0.00  1.0000
   0  -8 -29       2     104                                                         -34    1.10    0.00  1.0000
   0   8  29       2     116                                                         -53    1.10    0.00  1.0000
   0   8 -29      14      79                                                           6   -1.11    0.00  1.0000
   0  -8  30      28      89                                                         -79    4.38    0.00  1.0000
   0  -8 -30      24     102                                                         -17    4.05    0.00  1.0000
   0   8  30      28     122                                                         104    4.05    0.00  1.0000
   0   8 -30       2      83                                                          16    4.38    0.00  1.0000
   0  -8  31     122     102                                                         119   -0.13    0.00  1.0000
   0  -8 -31     313     117                                                         326   -0.31    0.00  1.0000
   0   8  31     234     119                                                         246   -0.31    0.00  1.0000
   0   8 -31     170      99                                                         166   -0.13    0.00  1.0000
   0  -8  32       7      94                                                         -78   -2.13    0.00  1.0000
   0  -8 -32      98     105                                                         139   -1.58    0.00  1.0000
   0   8  32      27     117                                                          51   -1.58    0.00  1.0000
   0   8 -32      61      94                                                         108   -2.13    0.00  1.0000
   0  -8  33     106     101                                                          93    0.53    0.00  1.0000
   0  -8 -33      57     102                                                          61    0.20    0.00  1.0000
   0   8  33      11     129                                                          13    0.20    0.00  1.0000
   0   8 -33       0      96                                                         -79    0.53    0.00  1.0000
   0  -8  34       1     102                                                         -37    0.97    0.00  1.0000
   0  -8 -34     197     114                                                         167    0.92    0.00  1.0000
   0   8 -34      93      97                                                          72    0.97    0.00  1.0000
   0  -8  35     229     119                                                         210    0.54    0.00  1.0000
   0  -8 -35     214     122                                                         207   -0.21    0.00  1.0000
   0   8  35       0     126                                                          -4   -0.21    0.00  1.0000
   0   8 -35      95     103                                                          83    0.54    0.00  1.0000
   0  -8  36       1     105                                                          -5   -0.81    0.00  1.0000
   0  -8 -36       1     101                                                        -111   -0.85    0.00  1.0000
   0   8  36       1     128                                                          -7   -0.85    0.00  1.0000
   0   8 -36     101      98                                                         122   -0.81    0.00  1.0000
   0  -8  37       4     111                                                         -55    1.59    0.00  1.0000
   0  -8 -37       4     108                                                         -78   -1.63    0.00  1.0000
   0   8  37     177     132                                                         233   -1.63    0.00  1.0000
   0   8 -37       4      89                                                         -65    1.59    0.00  1.0000
   0  -8  38       5     109                                                         -34    1.79    0.00  1.0000
   0   8  38     147     126                                                         206    1.83    0.00  1.0000
   0  -9   1   54882    1127                                                       49258   10.20    0.00  1.0000
   0  -9  -1   55028    1130                                                       49332   10.32    0.00  1.0000
   0   9   1   53834    1101                                                       48202   10.32    0.00  1.0000
   0   9  -1   54857    1118                                                       49234   10.20    0.00  1.0000
   0  -9   2    5127     274                                                        7966  -14.60    0.00  1.0000
   0  -9  -2    5080     277                                                        7931   14.71    0.00  1.0000
   0   9   2    4957     267                                                        7777   14.71    0.00  1.0000
   0   9  -2    5064     270                                                        7887  -14.60    0.00  1.0000
   0  -9   3    6756     300                                                        9230  -11.48    0.00  1.0000
   0  -9  -3    6984     310                                                        9518  -11.57    0.00  1.0000
   0   9   3    6548     295                                                        9007  -11.57    0.00  1.0000
   0   9  -3    6321     288                                                        8720  -11.48    0.00  1.0000
   0  -9   4    9200     247                                                        6709  -11.59    0.00  1.0000
   0  -9  -4    9439     255                                                        6893   11.69    0.00  1.0000
   0   9   4    9165     250                                                        6659   11.69    0.00  1.0000
   0   9  -4    9526     251                                                        6988  -11.59    0.00  1.0000
   0   9   5     655     101                                                         794    2.14    0.00  1.0000
   0   9  -5     585      96                                                         722    2.22    0.00  1.0000
   0   9   6      42      77                                                         190   -6.02    0.00  1.0000
   0   9  -6       0      77                                                          50    6.09    0.00  1.0000
   0  -9   7   10015     320                                                       10009   -0.02    0.00  1.0000
   0  -9  -7   10098     327                                                       10100    0.01    0.00  1.0000
   0   9   7    9707     325                                                        9709    0.01    0.00  1.0000
   0   9  -7    9831     322                                                        9825   -0.02    0.00  1.0000
   0  -9   8     966     100                                                         800    2.31    0.00  1.0000
   0  -9  -8     925     106                                                         760   -2.35    0.00  1.0000
   0   9   8     870     103                                                         710   -2.35    0.00  1.0000
   0   9  -8     984     103                                                         817    2.31    0.00  1.0000
   0  -9   9    2353     133                                                        1690    6.12    0.00  1.0000
   0  -9  -9    2703     146                                                        1999    6.02    0.00  1.0000
   0  -9  10     243      77                                                         113    4.09    0.00  1.0000
   0  -9  10     245      78                                                         115    4.09    0.00  1.0000
   0  -9 -10     400      98                                                         226   -4.10    0.00  1.0000
   0   9  10     373      87                                                         206   -4.10    0.00  1.0000
   0   9  11      12      75                                                           2   -1.73    0.00  1.0000
   0  -9  12      29      74                                                          82    3.05    0.00  1.0000
   0  -9  12      14      77                                                           0    3.05    0.00  1.0000
   0  -9 -12      21      92                                                          68   -3.06    0.00  1.0000
   0   9  12      60      81                                                         131   -3.06    0.00  1.0000
   0  -9  13    2338     151                                                        2206   -1.15    0.00  1.0000
   0  -9  13    2237     149                                                        2108   -1.15    0.00  1.0000
   0  -9 -13    1935     154                                                        1806   -1.24    0.00  1.0000
   0   9  13    2028     159                                                        1895   -1.24    0.00  1.0000
   0  -9  14    1232     169                                                        2956  -15.94    0.00  1.0000
   0  -9  14    1124     169                                                        2787  -15.94    0.00  1.0000
   0  -9 -14    1056     183                                                        2679   15.94    0.00  1.0000
   0   9  14     928     178                                                        2473   15.94    0.00  1.0000
   0  -9  15    1161     128                                                        1389   -2.64    0.00  1.0000
   0  -9  15     940     125                                                        1146   -2.64    0.00  1.0000
   0  -9 -15    1207     151                                                        1440   -2.65    0.00  1.0000
   0   9  15     756     127                                                         943   -2.65    0.00  1.0000
   0  -9  16     117      91                                                         373   -7.01    0.00  1.0000
   0  -9  16     176      99                                                         473   -7.01    0.00  1.0000
   0  -9 -16     164     109                                                         454    7.04    0.00  1.0000
   0   9  16     196     110                                                         507    7.04    0.00  1.0000
   0  -9  17   15359     428                                                       13634    5.93    0.00  1.0000
   0  -9  17   15278     417                                                       13557    5.93    0.00  1.0000
   0  -9 -17   15120     433                                                       13405    5.94    0.00  1.0000
   0   9  17   14507     430                                                       12828    5.94    0.00  1.0000
   0  -9  18    1952     160                                                        2208    2.33    0.00  1.0000
   0   9  18    1650     172                                                        1879   -2.26    0.00  1.0000
   0  -9  19       2      81                                                         162   -9.35    0.00  1.0000
   0  -9  19       6      79                                                          77   -9.35    0.00  1.0000
   0  -9 -19       1     104                                                         155   -9.35    0.00  1.0000
   0   9  19     128      96                                                         -83   -9.35    0.00  1.0000
   0  -9  20       0      81                                                         -11    0.14    0.00  1.0000
   0  -9 -20       0     100                                                         -12   -0.26    0.00  1.0000
   0  -9  21     611     114                                                         643    0.54    0.00  1.0000
   0  -9 -21     774     139                                                         808    0.50    0.00  1.0000
   0   9  21     713     137                                                         746    0.50    0.00  1.0000
   0   9 -21     743     120                                                         779    0.54    0.00  1.0000
   0  -9  22    1444     166                                                        1962   -5.20    0.00  1.0000
   0  -9 -22    1389     182                                                        1897    5.20    0.00  1.0000
   0   9  22     904     164                                                        1322    5.20    0.00  1.0000
   0   9 -22    1051     145                                                        1499   -5.20    0.00  1.0000
   0  -9  23      91      87                                                         127   -1.43    0.00  1.0000
   0  -9 -23      79     108                                                         112   -1.40    0.00  1.0000
   0   9  23     154     112                                                         199   -1.40    0.00  1.0000
   0   9 -23     123      88                                                         164   -1.43    0.00  1.0000
   0  -9  24    1160     128                                                         924    3.03    0.00  1.0000
   0  -9 -24    1000     147                                                         782   -3.03    0.00  1.0000
   0   9  24    1278     147                                                        1030   -3.03    0.00  1.0000
   0   9 -24    1080     125                                                         853    3.03    0.00  1.0000
   0  -9  25     205      88                                                         146   -1.85    0.00  1.0000
   0  -9 -25       5     108                                                         -32   -1.87    0.00  1.0000
   0   9  25     259     106                                                         191   -1.87    0.00  1.0000
   0   9 -25     219      84                                                         158   -1.85    0.00  1.0000
   0  -9  26     108      93                                                          96   -0.48    0.00  1.0000
   0   9  26     175     115                                                         159    0.52    0.00  1.0000
   0   9 -26     151      89                                                         137   -0.48    0.00  1.0000
   0  -9 -27       2     100                                                        -150    1.06    0.00  1.0000
   0   9 -27     153      95                                                         188    1.09    0.00  1.0000
   0  -9  28     137     103                                                         140   -0.11    0.00  1.0000
   0  -9 -28     120     109                                                         124    0.13    0.00  1.0000
   0   9  28     263     118                                                         268    0.13    0.00  1.0000
   0   9 -28      44      87                                                          46   -0.11    0.00  1.0000
   0  -9  29       2      97                                                         -48    1.13    0.00  1.0000
   0  -9 -29     137     116                                                         109    1.06    0.00  1.0000
   0   9  29      33     123                                                          20    1.06    0.00  1.0000
   0   9 -29      76      93                                                          54    1.13    0.00  1.0000
   0  -9  30       7      89                                                         -14   -2.25    0.00  1.0000
   0  -9 -30      85     110                                                         141    2.19    0.00  1.0000
   0   9  30       7     127                                                         -47    2.19    0.00  1.0000
   0   9 -30       7      86                                                        -225   -2.25    0.00  1.0000
   0  -9  31       0      93                                                        -179    0.47    0.00  1.0000
   0  -9 -31      86     104                                                          98    0.52    0.00  1.0000
   0   9  31       0     116                                                        -194    0.52    0.00  1.0000
   0   9 -31      14     101                                                          18    0.47    0.00  1.0000
   0  -9  32      65      93                                                          55   -0.56    0.00  1.0000
   0   9  32     216     128                                                         202    0.39    0.00  1.0000
   0  -9 -33      28     107                                                          32   -0.29    0.00  1.0000
   0   9 -33      29     103                                                          33   -0.33    0.00  1.0000
   0  -9  34      56      99                                                          96   -1.90    0.00  1.0000
   0  -9 -34     134     116                                                         191    1.84    0.00  1.0000
   0   9  34       5     122                                                          20    1.84    0.00  1.0000
   0   9 -34      68     112                                                         111   -1.90    0.00  1.0000
   0  -9  35      14     105                                                         -18   -3.04    0.00  1.0000
   0  -9 -35      13      99                                                        -111   -2.96    0.00  1.0000
   0   9  35      13     123                                                        -170   -2.96    0.00  1.0000
   0   9 -35     142     110                                                         243   -3.04    0.00  1.0000
   0  -9  36      10     107                                                          10    0.03    0.00  1.0000
   0  -9 -36       0     103                                                        -135   -0.25    0.00  1.0000
   0   9  36       0     129                                                         -43   -0.25    0.00  1.0000
   0   9 -36       0      99                                                         -14    0.03    0.00  1.0000
   0  -9  37     106     108                                                         152   -1.69    0.00  1.0000
   0   9  37       4     122                                                        -155   -1.67    0.00  1.0000
   0 -10   0    9305     342                                                       11018   -7.03    0.00  1.0000
   0  10   0    8933     339                                                       10613   -7.03    0.00  1.0000
   0 -10   1    2666     158                                                        2858   -1.51    0.00  1.0000
   0 -10  -1    2318     151                                                        2514    1.65    0.00  1.0000
   0  10   1    2439     156                                                        2640    1.65    0.00  1.0000
   0  10  -1    2417     155                                                        2600   -1.51    0.00  1.0000
   0 -10   2     538      73                                                          82   11.69    0.00  1.0000
   0 -10  -2     452      74                                                          51   11.69    0.00  1.0000
   0  10   2     337      69                                                          18   11.69    0.00  1.0000
   0  10  -2     354      70                                                          22   11.69    0.00  1.0000
   0 -10   3    8523     275                                                        7968    2.53    0.00  1.0000
   0 -10  -3    8724     287                                                        8148   -2.59    0.00  1.0000
   0  10   3    8509     282                                                        7941   -2.59    0.00  1.0000
   0  10  -3    8177     275                                                        7634    2.53    0.00  1.0000
   0 -10   4    1520      97                                                         707  -10.26    0.00  1.0000
   0 -10  -4    1388      99                                                         625  -10.14    0.00  1.0000
   0  10   4    1428     105                                                         652  -10.14    0.00  1.0000
   0  10  -4    1122      86                                                         445  -10.26    0.00  1.0000
   0 -10   5     278      82                                                         376    2.25    0.00  1.0000
   0 -10  -5     116      84                                                         189   -2.47    0.00  1.0000
   0 -10   6   17039     445                                                       15553    4.82    0.00  1.0000
   0 -10  -6   16729     436                                                       15236    4.89    0.00  1.0000
   0 -10   7     107      73                                                          58    2.26    0.00  1.0000
   0 -10  -7     149      84                                                          92   -2.15    0.00  1.0000
   0  10   7     161      76                                                         102   -2.15    0.00  1.0000
   0  10  -7       7      65                                                         -70    2.26    0.00  1.0000
   0 -10   8     292      73                                                        -143  -14.15    0.00  1.0000
   0 -10  -8     145      75                                                          23  -13.91    0.00  1.0000
   0  10   8     117      77                                                          36  -13.91    0.00  1.0000
   0  10  -8     292      68                                                         -48  -14.15    0.00  1.0000
   0 -10   9     150      75                                                         -49   10.14    0.00  1.0000
   0 -10  -9     152      79                                                         -60  -10.19    0.00  1.0000
   0  10   9       0      86                                                         137  -10.19    0.00  1.0000
   0  10  -9       0      75                                                         143   10.14    0.00  1.0000
   0 -10  10    4554     214                                                        4673   -0.72    0.00  1.0000
   0 -10  10    4867     219                                                        4990   -0.72    0.00  1.0000
   0 -10 -10    4265     219                                                        4400   -0.85    0.00  1.0000
   0  10  10    4185     223                                                        4319   -0.85    0.00  1.0000
   0 -10  11     122      75                                                          47    3.45    0.00  1.0000
   0 -10  11     179      80                                                          85    3.45    0.00  1.0000
   0 -10 -11     247      91                                                         132   -3.49    0.00  1.0000
   0  10  11      85      89                                                          25   -3.49    0.00  1.0000
   0 -10  12       1      75                                                          89    7.13    0.00  1.0000
   0 -10  12      74      72                                                          -9    7.13    0.00  1.0000
   0 -10 -12      74      81                                                         -49    7.11    0.00  1.0000
   0  10  12       1      82                                                          59    7.11    0.00  1.0000
   0 -10  13     213      86                                                         373    3.91    0.00  1.0000
   0 -10  13     199      93                                                         354    3.91    0.00  1.0000
   0 -10 -13     182     104                                                         330   -3.86    0.00  1.0000
   0  10  13     205     104                                                         360   -3.86    0.00  1.0000
   0 -10  14     826      75                                                         192   12.32    0.00  1.0000
   0 -10  14     222      73                                                         -66   12.32    0.00  1.0000
   0 -10 -14     435      89                                                          36   12.28    0.00  1.0000
   0  10  14     652      91                                                         114   12.28    0.00  1.0000
   0 -10  15    1757     123                                                        1109   -7.13    0.00  1.0000
   0 -10  15    1744     120                                                        1098   -7.13    0.00  1.0000
   0 -10 -15    1723     139                                                        1083    7.12    0.00  1.0000
   0  10  15    1516     129                                                         920    7.12    0.00  1.0000
   0 -10  16    2161     155                                                        2242   -0.71    0.00  1.0000
   0 -10 -16    2223     186                                                        2305   -0.71    0.00  1.0000
   0  10  16    2144     177                                                        2225   -0.71    0.00  1.0000
   0 -10  17     103      76                                                         109   -0.25    0.00  1.0000
   0 -10  17       0      76                                                         -98   -0.25    0.00  1.0000
   0 -10 -17     163     105                                                         171    0.26    0.00  1.0000
   0  10  17      22      96                                                          25    0.26    0.00  1.0000
   0 -10  18     177      76                                                          41    5.72    0.00  1.0000
   0 -10 -18      47      90                                                         -41    5.68    0.00  1.0000
   0 -10  19    2704     188                                                        3231    4.01    0.00  1.0000
   0 -10  19    2617     194                                                        3136    4.01    0.00  1.0000
   0 -10 -19    2869     230                                                        3413   -4.02    0.00  1.0000
   0  10  19    2309     209                                                        2799   -4.02    0.00  1.0000
   0 -10  20    1909     197                                                        3057   -9.60    0.00  1.0000
   0 -10  20    1768     194                                                        2878   -9.60    0.00  1.0000
   0 -10 -20    2211     228                                                        3445   -9.66    0.00  1.0000
   0  10  20    1548     208                                                        2603   -9.66    0.00  1.0000
   0 -10  21     614     121                                                         700    1.38    0.00  1.0000
   0 -10  21     628     117                                                         714    1.38    0.00  1.0000
   0 -10 -21     605     136                                                         688   -1.36    0.00  1.0000
   0  10  21     340     124                                                         403   -1.36    0.00  1.0000
   0 -10  22     403     117                                                         497    1.83    0.00  1.0000
   0 -10  22     331     104                                                         416    1.83    0.00  1.0000
   0 -10 -22     360     133                                                         450    1.85    0.00  1.0000
   0  10  22     422     128                                                         519    1.85    0.00  1.0000
   0 -10  23       0      80                                                        -158   -0.41    0.00  1.0000
   0 -10  23       0      87                                                           1   -0.41    0.00  1.0000
   0 -10 -23      34     101                                                          40    0.40    0.00  1.0000
   0  10  23     151     102                                                         163    0.40    0.00  1.0000
   0 -10  24     352      97                                                         195   -3.96    0.00  1.0000
   0 -10  24     149      85                                                          55   -3.96    0.00  1.0000
   0 -10 -24     104     113                                                          30   -3.92    0.00  1.0000
   0  10  24     313     106                                                         168   -3.92    0.00  1.0000
   0 -10  25      69      83                                                         116    2.05    0.00  1.0000
   0 -10  25      57      93                                                         101    2.05    0.00  1.0000
   0  10  25       6     107                                                         -71   -2.03    0.00  1.0000
   0 -10 -26     311     131                                                         336    0.58    0.00  1.0000
   0  10 -26     252     100                                                         276    0.60    0.00  1.0000
   0 -10  27       7      93                                                         -92    2.21    0.00  1.0000
   0 -10 -27     171     113                                                         109   -2.18    0.00  1.0000
   0  10  27       7     112                                                         -73   -2.18    0.00  1.0000
   0  10 -27       7      93                                                         -19    2.21    0.00  1.0000
   0 -10  28      84     105                                                         157    2.79    0.00  1.0000
   0 -10 -28      11     111                                                          -8    2.71    0.00  1.0000
   0  10  28      83     110                                                         154    2.71    0.00  1.0000
   0  10 -28      34      96                                                          84    2.79    0.00  1.0000
   0 -10  29      50     100                                                          94   -2.14    0.00  1.0000
   0 -10 -29       6      99                                                         -16    2.10    0.00  1.0000
   0  10  29       6     120                                                         -36    2.10    0.00  1.0000
   0  10 -29      21      92                                                          51   -2.14    0.00  1.0000
   0 -10  30      24     105                                                          27    0.28    0.00  1.0000
   0 -10 -30      56     116                                                          62    0.32    0.00  1.0000
   0  10  30     127     123                                                         136    0.32    0.00  1.0000
   0  10 -30     117     108                                                         125    0.28    0.00  1.0000
   0 -10  31     234     117                                                         211    0.65    0.00  1.0000
   0  10  31      41     133                                                          34   -0.50    0.00  1.0000
   0 -10 -32     356     125                                                         305    1.16    0.00  1.0000
   0  10 -32     374     123                                                         328    1.01    0.00  1.0000
   0 -10  33     129     106                                                         154    0.87    0.00  1.0000
   0 -10 -33       6     103                                                          11   -0.80    0.00  1.0000
   0  10  33       7     118                                                          13   -0.80    0.00  1.0000
   0  10 -33       1      91                                                        -116    0.87    0.00  1.0000
   0 -10  34      50     102                                                          73    1.23    0.00  1.0000
   0 -10 -34       2     103                                                         -24    1.09    0.00  1.0000
   0  10  34       2     122                                                        -276    1.09    0.00  1.0000
   0  10 -34      38     103                                                          58    1.23    0.00  1.0000
   0 -10  35      23     102                                                          70    2.98    0.00  1.0000
   0 -10 -35      11     109                                                         -16   -2.76    0.00  1.0000
   0  10  35       0     125                                                           7   -2.76    0.00  1.0000
   0  10 -35      34      92                                                          89    2.98    0.00  1.0000
   0 -10  36       2     102                                                         -31   -1.21    0.00  1.0000
   0  10  36       2     121                                                        -109   -1.13    0.00  1.0000
   0 -11   1    2824     188                                                        3627    5.86    0.00  1.0000
   0 -11  -1    2838     188                                                        3639    5.83    0.00  1.0000
   0  11   1    2516     180                                                        3273    5.83    0.00  1.0000
   0  11  -1    2709     190                                                        3497    5.86    0.00  1.0000
   0 -11   2   36443     959                                                       40222   -7.99    0.00  1.0000
   0 -11  -2   35972     949                                                       39780    8.10    0.00  1.0000
   0  11   2   36275     963                                                       40099    8.10    0.00  1.0000
   0  11  -2   35275     942                                                       38994   -7.99    0.00  1.0000
   0 -11   3   12921     367                                                       11716   -4.49    0.00  1.0000
   0 -11  -3   14267     398                                                       13007   -4.46    0.00  1.0000
   0  11   3   14388     412                                                       13123   -4.46    0.00  1.0000
   0  11  -3   13318     384                                                       12094   -4.49    0.00  1.0000
   0 -11   4   13478     427                                                       14488    3.53    0.00  1.0000
   0 -11  -4   12676     414                                                       13690   -3.65    0.00  1.0000
   0  11   4   12334     412                                                       13334   -3.65    0.00  1.0000
   0  11  -4   13478     435                                                       14488    3.53    0.00  1.0000
   0 -11   5       1      77                                                         164  -11.55    0.00  1.0000
   0 -11  -5       7      81                                                         134  -11.74    0.00  1.0000
   0  11   5      58      81                                                          43  -11.74    0.00  1.0000
   0  11  -5     195      69                                                         -84  -11.55    0.00  1.0000
   0 -11   6    3989     196                                                        3976   -0.08    0.00  1.0000
   0 -11  -6    3593     193                                                        3588    0.03    0.00  1.0000
   0  11   6    3936     207                                                        3931    0.03    0.00  1.0000
   0  11  -6    4229     207                                                        4216   -0.08    0.00  1.0000
   0 -11   7    2997     169                                                        2947   -0.38    0.00  1.0000
   0 -11  -7    2926     175                                                        2863   -0.49    0.00  1.0000
   0  11   7    3274     188                                                        3207   -0.49    0.00  1.0000
   0  11  -7    2870     173                                                        2821   -0.38    0.00  1.0000
   0 -11   8    1593     160                                                        2478   -8.17    0.00  1.0000
   0 -11  -8    1500     163                                                        2334    7.92    0.00  1.0000
   0  11   8    1930     183                                                        2863    7.92    0.00  1.0000
   0  11  -8    1526     165                                                        2395   -8.17    0.00  1.0000
   0 -11   9      74      90                                                         241    5.73    0.00  1.0000
   0 -11  -9      79      92                                                         239    5.46    0.00  1.0000
   0  11   9      21      89                                                         126    5.46    0.00  1.0000
   0  11  -9      55      84                                                         205    5.73    0.00  1.0000
   0 -11  10    1094     108                                                         845    3.31    0.00  1.0000
   0 -11  10    1089     112                                                         841    3.31    0.00  1.0000
   0 -11 -10    1204     126                                                         936   -3.40    0.00  1.0000
   0  11  10    1127     125                                                         868   -3.40    0.00  1.0000
   0 -11  11     791     115                                                        1118    4.40    0.00  1.0000
   0 -11  11     598     116                                                         886    4.40    0.00  1.0000
   0 -11 -11     646     129                                                         940    4.33    0.00  1.0000
   0  11  11     511     119                                                         775    4.33    0.00  1.0000
   0 -11  12      19      81                                                         114   -5.25    0.00  1.0000
   0 -11  12       5      71                                                          17   -5.25    0.00  1.0000
   0 -11 -12      30      89                                                         142    5.31    0.00  1.0000
   0  11  12      15      91                                                         107    5.31    0.00  1.0000
   0 -11  13     224      69                                                          66    5.66    0.00  1.0000
   0 -11  13      47      72                                                         -21    5.66    0.00  1.0000
   0 -11 -13     211      89                                                          59    5.66    0.00  1.0000
   0  11  13      47      90                                                          -1    5.66    0.00  1.0000
   0 -11  14    2110     168                                                        2765   -5.50    0.00  1.0000
   0 -11 -14    1739     187                                                        2342    5.53    0.00  1.0000
   0  11  14    1762     181                                                        2368    5.53    0.00  1.0000
   0 -11  15    1415     155                                                        1685   -2.84    0.00  1.0000
   0 -11  15    1640     148                                                        1930   -2.84    0.00  1.0000
   0  11  15    1512     167                                                        1792   -2.85    0.00  1.0000
   0 -11  16     460     107                                                         547   -1.60    0.00  1.0000
   0 -11  16     534     113                                                         627   -1.60    0.00  1.0000
   0 -11 -16     482     125                                                         571    1.61    0.00  1.0000
   0  11  16     701     135                                                         808    1.61    0.00  1.0000
   0 -11  17    1103     130                                                        1001   -1.30    0.00  1.0000
   0 -11 -17     777     134                                                         693   -1.29    0.00  1.0000
   0 -11  19     484     117                                                         745   -4.39    0.00  1.0000
   0 -11  19     465     119                                                         722   -4.39    0.00  1.0000
   0 -11 -19     498     141                                                         764   -4.40    0.00  1.0000
   0  11  19     373     124                                                         606   -4.40    0.00  1.0000
   0 -11  20     141      95                                                         185   -1.42    0.00  1.0000
   0 -11  20     211      99                                                         264   -1.42    0.00  1.0000
   0 -11 -20     125     111                                                         168    1.47    0.00  1.0000
   0  11  20     111     100                                                         151    1.47    0.00  1.0000
   0 -11  21     123      87                                                         124    0.04    0.00  1.0000
   0 -11  21     280     100                                                         281    0.04    0.00  1.0000
   0 -11 -21     303     125                                                         305    0.05    0.00  1.0000
   0  11  21     224     108                                                         226    0.05    0.00  1.0000
   0 -11  22     195      96                                                         209    0.41    0.00  1.0000
   0 -11  22     418     117                                                         439    0.41    0.00  1.0000
   0 -11 -22     411     130                                                         435   -0.47    0.00  1.0000
   0  11  22     299     117                                                         319   -0.47    0.00  1.0000
   0 -11  23      53      87                                                          67   -0.73    0.00  1.0000
   0 -11  23      42      98                                                          54   -0.73    0.00  1.0000
   0 -11 -23     151     117                                                         173   -0.72    0.00  1.0000
   0  11  23     111     107                                                         130   -0.72    0.00  1.0000
   0 -11  24      19      81                                                         -42   -3.60    0.00  1.0000
   0 -11  24       0      86                                                          21   -3.60    0.00  1.0000
   0 -11 -24      21     106                                                        -116    3.76    0.00  1.0000
   0  11  24       1     105                                                          14    3.76    0.00  1.0000
   0 -11  25      93     100                                                         152    2.21    0.00  1.0000
   0 -11 -25      23     112                                                          54    2.14    0.00  1.0000
   0 -11  26      10     103                                                         -91    2.58    0.00  1.0000
   0 -11  26     474     111                                                         348    2.58    0.00  1.0000
   0 -11 -26     114     106                                                          56   -2.66    0.00  1.0000
   0  11  26     269     114                                                         174   -2.66    0.00  1.0000
   0 -11  27       0      94                                                         -42    0.53    0.00  1.0000
   0 -11  27       0      96                                                        -229    0.53    0.00  1.0000
   0 -11 -27     153     107                                                         136    0.58    0.00  1.0000
   0  11  27      88     118                                                          75    0.58    0.00  1.0000
   0 -11  28     273     119                                                         396   -2.79    0.00  1.0000
   0 -11 -28      74     118                                                         144    2.83    0.00  1.0000
   0  11  28     118     128                                                         204    2.83    0.00  1.0000
   0 -11  29      26      98                                                         -77    4.23    0.00  1.0000
   0 -11  29      57     110                                                         161    4.23    0.00  1.0000
   0 -11 -29      26     108                                                        -106    4.25    0.00  1.0000
   0  11  29      26     116                                                         -43    4.25    0.00  1.0000
   0 -11  30       3     116                                                         -32   -1.32    0.00  1.0000
   0  11  30      84     139                                                          58    1.28    0.00  1.0000
   0 -11  31      27      89                                                          55   -1.86    0.00  1.0000
   0 -11 -31       5     108                                                        -153   -1.84    0.00  1.0000
   0  11  31       5     119                                                        -114   -1.84    0.00  1.0000
   0 -11  32     132     116                                                         186    1.77    0.00  1.0000
   0 -11  32       3      87                                                          16    1.77    0.00  1.0000
   0 -11 -32       5     109                                                        -105   -1.88    0.00  1.0000
   0  11  32       5     140                                                         -94   -1.88    0.00  1.0000
   0 -11  33       4      95                                                        -118   -1.58    0.00  1.0000
   0 -11  33       4      85                                                        -118   -1.58    0.00  1.0000
   0 -11 -33     219     112                                                         164   -1.64    0.00  1.0000
   0  11  33      92     138                                                          58   -1.64    0.00  1.0000
   0 -11  34       1      95                                                         -72   -0.97    0.00  1.0000
   0 -11 -34       1     108                                                         -23    0.92    0.00  1.0000
   0  11  34      25     132                                                          15    0.92    0.00  1.0000
   0 -11  35      30      99                                                         121   -4.54    0.00  1.0000
   0  11  35      30     124                                                         122   -4.61    0.00  1.0000
   0  11  36       1      96                                                          12    1.86    0.00  1.0000
   0 -12   0    6461     309                                                        8398    9.32    0.00  1.0000
   0  12   0    6763     316                                                        8742    9.32    0.00  1.0000
   0 -12   1   14692     461                                                       15646   -3.20    0.00  1.0000
   0 -12  -1   14459     456                                                       15396    3.17    0.00  1.0000
   0  12   1   15433     481                                                       16400    3.17    0.00  1.0000
   0  12  -1   15063     473                                                       16029   -3.20    0.00  1.0000
   0 -12   2     391     106                                                         523   -2.57    0.00  1.0000
   0 -12  -2     444     105                                                         587   -2.62    0.00  1.0000
   0  12   2     545     112                                                         703   -2.62    0.00  1.0000
   0  12  -2     770     120                                                         952   -2.57    0.00  1.0000
   0 -12   3     699      87                                                         334    6.75    0.00  1.0000
   0 -12  -3     644      91                                                         315   -6.31    0.00  1.0000
   0  12   3     264      84                                                          74   -6.31    0.00  1.0000
   0  12  -3     420      79                                                         152    6.75    0.00  1.0000
   0 -12   4    1125     139                                                        1666    6.02    0.00  1.0000
   0 -12  -4    1174     145                                                        1668    5.44    0.00  1.0000
   0  12   4     971     141                                                        1425    5.44    0.00  1.0000
   0  12  -4     975     137                                                        1483    6.02    0.00  1.0000
   0 -12   5   13109     419                                                       13523   -1.48    0.00  1.0000
   0 -12  -5   12843     412                                                       13074    0.84    0.00  1.0000
   0  12   5   13112     419                                                       13346    0.84    0.00  1.0000
   0  12  -5   12396     401                                                       12799   -1.48    0.00  1.0000
   0 -12   6     899     119                                                        1088   -2.48    0.00  1.0000
   0 -12  -6     963     128                                                        1096   -1.71    0.00  1.0000
   0  12   6     997     133                                                        1132   -1.71    0.00  1.0000
   0  12  -6     961     121                                                        1156   -2.48    0.00  1.0000
   0 -12   7     745      94                                                         454    4.95    0.00  1.0000
   0 -12  -7     576      99                                                         325   -4.94    0.00  1.0000
   0  12   7     718     107                                                         434   -4.94    0.00  1.0000
   0  12  -7     670      91                                                         396    4.95    0.00  1.0000
   0 -12   8      20      75                                                          84  -11.24    0.00  1.0000
   0 -12  -8     174      84                                                          -2  -10.90    0.00  1.0000
   0  12   8      55      86                                                          33  -10.90    0.00  1.0000
   0  12  -8      59      76                                                          35  -11.24    0.00  1.0000
   0 -12   9    2817     204                                                        3914   -7.85    0.00  1.0000
   0 -12  -9    3100     221                                                        4251    7.88    0.00  1.0000
   0  12   9    3203     229                                                        4371    7.88    0.00  1.0000
   0  12  -9    2832     205                                                        3931   -7.85    0.00  1.0000
   0 -12  10     211      88                                                         296    2.22    0.00  1.0000
   0 -12 -10     140     101                                                         212    2.26    0.00  1.0000
   0  12  10      50      90                                                          96    2.26    0.00  1.0000
   0  12 -10     193      83                                                         275    2.22    0.00  1.0000
   0 -12  11      21      72                                                         -38    3.79    0.00  1.0000
   0 -12  11      21      75                                                         -64    3.79    0.00  1.0000
   0 -12 -11      21      84                                                         -52   -3.79    0.00  1.0000
   0  12  11      21      90                                                         -45   -3.79    0.00  1.0000
   0 -12  12     431     106                                                         683    4.44    0.00  1.0000
   0  12  12     333     119                                                         562    4.52    0.00  1.0000
   0 -12  13     101      79                                                          55   -2.18    0.00  1.0000
   0 -12  13      52      75                                                          21   -2.18    0.00  1.0000
   0 -12 -13       8      87                                                         -76    2.28    0.00  1.0000
   0  12  13     151      94                                                          91    2.28    0.00  1.0000
   0 -12  14     363      88                                                         218    3.54    0.00  1.0000
   0 -12  14     406      72                                                         252    3.54    0.00  1.0000
   0 -12 -14     497     110                                                         321    3.63    0.00  1.0000
   0  12  14     598     111                                                         403    3.63    0.00  1.0000
   0 -12  15     834     132                                                        1113    3.71    0.00  1.0000
   0 -12 -15    1004     159                                                        1311   -3.74    0.00  1.0000
   0 -12  16    2690     191                                                        2959    2.10    0.00  1.0000
   0 -12 -16    2503     216                                                        2760    2.07    0.00  1.0000
   0  12  16    2374     201                                                        2625    2.07    0.00  1.0000
   0 -12  17     724     111                                                         440    4.91    0.00  1.0000
   0 -12  17     786     106                                                         489    4.91    0.00  1.0000
   0 -12 -17     774     129                                                         478   -4.93    0.00  1.0000
   0  12  17     374     103                                                         179   -4.93    0.00  1.0000
   0 -12  18    2202     160                                                        1852   -3.22    0.00  1.0000
   0 -12  18    2209     160                                                        1858   -3.22    0.00  1.0000
   0 -12 -18    1655     175                                                        1354   -3.21    0.00  1.0000
   0  12  18    1897     166                                                        1574   -3.21    0.00  1.0000
   0 -12  19      18      91                                                         -24    3.55    0.00  1.0000
   0 -12  19     211      86                                                         105    3.55    0.00  1.0000
   0 -12 -19      68     112                                                          16   -3.49    0.00  1.0000
   0  12  19      18      91                                                         -48   -3.49    0.00  1.0000
   0 -12  20      18      91                                                          -5   -3.51    0.00  1.0000
   0 -12  20       2      79                                                          33   -3.51    0.00  1.0000
   0 -12 -20      18     105                                                         -22   -3.53    0.00  1.0000
   0  12  20      18      93                                                          -2   -3.53    0.00  1.0000
   0 -12  21    3865     208                                                        3293   -3.96    0.00  1.0000
   0 -12  21    4117     221                                                        3526   -3.96    0.00  1.0000
   0 -12 -21    4065     258                                                        3475    3.98    0.00  1.0000
   0  12  21    3017     206                                                        2512    3.98    0.00  1.0000
   0 -12  22     842     132                                                         795   -0.68    0.00  1.0000
   0  12  22     672     137                                                         630   -0.68    0.00  1.0000
   0 -12  23     128      99                                                         122    0.23    0.00  1.0000
   0 -12  23       0      95                                                         -32    0.23    0.00  1.0000
   0 -12 -23       0     114                                                         -95   -0.26    0.00  1.0000
   0  12  23     182     110                                                         173   -0.26    0.00  1.0000
   0 -12  24      37      94                                                          72   -1.98    0.00  1.0000
   0 -12  24      56      93                                                          97   -1.98    0.00  1.0000
   0 -12 -24       1     112                                                          11   -1.97    0.00  1.0000
   0 -12  25     161     100                                                         201    1.24    0.00  1.0000
   0 -12  25     155     101                                                         194    1.24    0.00  1.0000
   0 -12 -25     233     132                                                         278   -1.17    0.00  1.0000
   0  12  25     254     122                                                         301   -1.17    0.00  1.0000
   0 -12  26       8      92                                                         -40   -2.38    0.00  1.0000
   0 -12  26     195      98                                                         123   -2.38    0.00  1.0000
   0 -12 -26       8     119                                                         -12   -2.37    0.00  1.0000
   0  12  26       8     106                                                         -19   -2.37    0.00  1.0000
   0 -12  27     225     125                                                         378   -3.68    0.00  1.0000
   0 -12  27     347     128                                                         533   -3.68    0.00  1.0000
   0 -12 -27     514     153                                                         732    3.64    0.00  1.0000
   0  12  27      73     127                                                         168    3.64    0.00  1.0000
   0 -12  28       8      99                                                         -10    2.33    0.00  1.0000
   0 -12  28       8      93                                                        -189    2.33    0.00  1.0000
   0 -12 -28      58     105                                                         111    2.39    0.00  1.0000
   0  12  28       4     116                                                          24    2.39    0.00  1.0000
   0 -12  29     345     112                                                         260    2.03    0.00  1.0000
   0  12  29     263     136                                                         191   -1.99    0.00  1.0000
   0 -12  30       0      99                                                         -17   -0.23    0.00  1.0000
   0 -12 -30       3     121                                                           4   -0.24    0.00  1.0000
   0 -12  31     288     118                                                         260    0.70    0.00  1.0000
   0 -12  31     310     115                                                         281    0.70    0.00  1.0000
   0 -12 -31     367     134                                                         333   -0.76    0.00  1.0000
   0  12  31     138     140                                                         117   -0.76    0.00  1.0000
   0 -12  32     241     107                                                         234    0.20    0.00  1.0000
   0 -12  32       0     100                                                         -39    0.20    0.00  1.0000
   0 -12 -32      41     118                                                          40    0.08    0.00  1.0000
   0  12  32      89     144                                                          87    0.08    0.00  1.0000
   0 -12  33      63     107                                                          78   -0.72    0.00  1.0000
   0 -12  33      73     104                                                          89   -0.72    0.00  1.0000
   0 -12 -33       4     122                                                           8    0.67    0.00  1.0000
   0  12  33      67     137                                                          81    0.67    0.00  1.0000
   0 -12  34       0      96                                                         -94   -0.23    0.00  1.0000
   0 -12 -34       0     108                                                          -6   -0.15    0.00  1.0000
   0  12  34     192     126                                                         187   -0.15    0.00  1.0000
   0 -12  35      51      92                                                         143    4.00    0.00  1.0000
   0  12  35      94     139                                                         211   -4.01    0.00  1.0000
   0 -13   1      82      83                                                         149    2.63    0.00  1.0000
   0 -13  -1      10      79                                                         -57    2.66    0.00  1.0000
   0  13   1     130      86                                                         214    2.66    0.00  1.0000
   0  13  -1     145      85                                                         232    2.63    0.00  1.0000
   0 -13   2     452     103                                                         445   -0.13    0.00  1.0000
   0 -13  -2     373      97                                                         363    0.22    0.00  1.0000
   0  13   2     527     103                                                         515    0.22    0.00  1.0000
   0  13  -2     442      96                                                         435   -0.13    0.00  1.0000
   0 -13   3       7      76                                                          67   -8.99    0.00  1.0000
   0 -13  -3      89      75                                                           3   -9.24    0.00  1.0000
   0  13   3       6      82                                                          76   -9.24    0.00  1.0000
   0  13  -3       0      79                                                         121   -8.99    0.00  1.0000
   0 -13   4     497      93                                                         343    3.12    0.00  1.0000
   0 -13  -4     434      93                                                         289   -3.17    0.00  1.0000
   0  13   4     585      99                                                         414   -3.17    0.00  1.0000
   0  13  -4     458      91                                                         311    3.12    0.00  1.0000
   0 -13   5      87      77                                                          82    0.24    0.00  1.0000
   0 -13  -5     133      87                                                         146   -0.45    0.00  1.0000
   0  13   5     101      85                                                         112   -0.45    0.00  1.0000
   0  13  -5      97      77                                                          91    0.24    0.00  1.0000
   0 -13   6     183      88                                                         247   -1.80    0.00  1.0000
   0 -13  -6     168      98                                                         229    1.81    0.00  1.0000
   0  13   6     227     103                                                         298    1.81    0.00  1.0000
   0  13  -6     295      95                                                         375   -1.80    0.00  1.0000
   0 -13   7    1952     163                                                        2092    1.29    0.00  1.0000
   0 -13  -7    2163     175                                                        2356    1.68    0.00  1.0000
   0  13   7    2071     176                                                        2260    1.68    0.00  1.0000
   0  13  -7    2199     167                                                        2347    1.29    0.00  1.0000
   0  13   8    1646     165                                                        2017    3.59    0.00  1.0000
   0  13  -8    2013     164                                                        2420   -3.58    0.00  1.0000
   0  13   9       9      81                                                         -17    2.53    0.00  1.0000
   0  13  -9     113      76                                                          53    2.78    0.00  1.0000
   0 -13  10      40      80                                                         121   -3.90    0.00  1.0000
   0 -13 -10       0      82                                                          25    3.86    0.00  1.0000
   0  13  10       0      90                                                          19    3.86    0.00  1.0000
   0  13 -10       0      79                                                          25   -3.90    0.00  1.0000
   0 -13  11      10      76                                                           9    5.10    0.00  1.0000
   0 -13  11       2      73                                                          59    5.10    0.00  1.0000
   0 -13 -11       0      89                                                          43    5.14    0.00  1.0000
   0  13  11      39      81                                                         -30    5.14    0.00  1.0000
   0 -13  12     168      85                                                         187   -0.59    0.00  1.0000
   0 -13 -12     112      98                                                         127    0.58    0.00  1.0000
   0 -13  13    3045     210                                                        3836   -5.59    0.00  1.0000
[truncated: 9,365,744 more chars]
